# Supplementary material for: Design of a Multi-Epitope Vaccine Candidate Against Infectious Laryngotracheitis Virus Affecting Poultry by Computational Approaches
Source: Biology (Basel). 2025 Jun 25;14(7):765. doi: 10.3390/biology14070765 (PMC12292712; doi:10.3390/biology14070765)
Supplement: Supplementary file 1 [file biology-14-00765-s001.zip]

Archive with 5 entries (5 files):
- Epitope prediction -ILT.pdf
- Glycoprotein D fasta.fas
- Glycoprotein D.bio
- Glycoproten B.bio
- Glycoproten B.fas
