# Supplementary material for: Design of a Multi-Epitope Vaccine Candidate Against Infectious Laryngotracheitis Virus Affecting Poultry by Computational Approaches
Source: Biology (Basel). 2025 Jun 25;14(7):765. doi: 10.3390/biology14070765 (PMC12292712; doi:10.3390/biology14070765)
Supplement: Supplementary file 1 [file biology-14-00765-s001.zip › Glycoprotein D fasta.fas]

>AGS36508.1 glycoprotein D [Gallid alphaherpesvirus 1]
MHRPHLRRHSRYYAKGEVLNKHMDCGGKRCCSGAAVFTLFWTCVRIMREHICFVRNAMDR
HLFLRNAFWTIVLLSSFASQSTAAVTYDYILGRRALDALTIPAVGPYNRYLTRVSRGCDV
VELNPISNVDDMISAAKEKEKGGPFEASVVWFYVIKGDDGEDKYCPIYRKEYRECGDVQL
LSECAVQSAQMWAVDYVPSTLVSRNGAGLTIFSPTAALSGQYLLTLKIGRFAQTALVTLE
VNDRCLKIGSQLNFLPSKCWTTEQYQTGFQGEHLYPIADTNTRHADDVYRGYEDILQRWN
NLLRKKNPSAPDPRPDSVPQEIPAVTKKAEGRTPDAESSEKKAPPEDSEDDMQAEASGEN
PAALPEDDEVPEDTEHDDPNSDPDYYNDMPAVIPVEETTKSSNAVSMPIFAAFVACAVAL
VGLLVWSIVKCARS
>AGS36507.1 glycoprotein D [Gallid alphaherpesvirus 1]
MHRPHLRRHSRYYAKGEVLNKHMDCGGKRCCSGAAVFTLFWTCVRIMREHICFVRNVMDR
HLFLRNAFWTIVLLSSFASQSTAAVTYDYILGRRALDALTIPAVGPYNRYLTRVSRGCDV
VELNPISNVDDMISAAEEKEKGGPFEASVVWFYVIKGDDGEDKYCPIYRREYRECGDVQL
LSECAVQSAQMWAVDHVPSALVSRNGAGLTIFSPTAALSGQYLLTLKIGRFAQTAPVTLE
VNDRCLKIGSQLNFLPSKCWTTEQYQTGFQGEHLYPIADTNTRHADDVYRGYEDILQRWN
NLLRKKNPSAPDPRPDSVPQEIPAVTKKAEGRTPDAESSEKKAPPEDSEDDMQAEASGEN
PAALPEDDEVPEDTEHDDPNSDPDYYNDMPAVIPVEETTKSSNAVSMPIFAAFVACAVAL
VGLLVWSIVKCARS
>AFC98769.1 glycoprotein D [Gallid alphaherpesvirus 1]
MHRPHLRRHSRYYAKGEVLNKHMDCGGKRCCSGAAVFTLFWTCVRIMREHICFVRNAMDR
HLFLRNAFWTIVLLSSFASQSTAAVTYDYILGRRALDALTIPAVGPYNRYLTRVSRGCDV
VELNPISNVDDMISAAKEKEKGGPFEASVVWFYVIKGDDGEDKYCPIYRKEYRECGDVQL
LSECAVQSAQMWAVDYVPSTLVSRNGAGLTIFSPTAALSGQYLLTLKIGRFAQTALVTLE
VNDRCLKIGSQLNFLPSKCWTTEQYQTGFQGEHLYPIADTNTRHADDVYRGYEDILQRWN
NLLRKKNPSAPDPRPDSVPQEIPAVTKKAEGRTPDAESSEKKAPPEDSEDDMQAEASGEN
PAALPEDDEVPEDTEHDDPNSDPDYYNDMPAVIPVEETTKSSNAVSMPIFAAFVACAVAL
VGLLVWSIVKCARS
>AAC55100.1 glycoprotein D [Gallid alphaherpesvirus 1]
MHRPHLRRHSRYYAKGEVLNKHMDCGGKRCCSGAAVFTLFWTCVRIMREHICFVRNAMDR
HLFLRNAFWTIVLLSSFASQSTAAVTYDYILGRRALDALTIPAVGPYNRYLTRVSRGCDV
VELNPISNVDDMISAAKEKEKGGPFEASVVWFYVIKGDDGEDKYCPIYRKEYRECGDVQL
LSECAVQSAQMWAVDYVPSTLVSRNGAGLTIFSPTAALSGQYLLTLKIGRFAQTALVTLE
VNDRCLKIGSQLNFLPSKCWTTEQYQTGFQGEHLYPIADTNTRHADDVYRGYEDILQRWN
NLLRKKNPSAPDPRPDSVPQEIPAVTKKAEGRTPDAESSEKKAPPEDSEDDMQAEASGEN
PAALPEDDEVPEDTEHDDPNSDPDYYNDMPAVIPVEETTKSSNAVSMPIFAAFVACAVAL
VGLLVWSIVKCARS
>ABH03551.1 glycoprotein D [Gallid alphaherpesvirus 1]
MHRPHLRRHSRYYAKGEVLNKHMDCGGKRCCSGAAVFTLFWTCVRIMREHICFVRNAMDR
HLFLRNAFWTIVLLSSFASQSTAAVTYDYILGRRALDALTIPAVGPYNRYLTRVSRGCDV
VELNPISNVDDMISAAKEKEKGGPFEASVVWFYVIKGDDGEDKYCPIYRKEYRECGDVRL
LSECAVQSAQMWAVDYVPSTLVSRNGAGLTIFSPTAALSGQYLLTLKIGRFAQTALVTLE
VNDRCLKIGSQLNFLPSKCWTTEQYQTGFQGEHLYPIADTNTRHADDVYRGYEDILQRWN
NLLRKKNPSAPDPRPDSVPQEIPAVTKKAEGRTPDAESSEKKAPPEDSEDDMQAEASGEN
PAALPEDDEVPEDTEHDDPNSDPDYYNDMPAVIPVEETTKSSNAVSMPIFAAFVACAVAL
VGLLVWSIVKCARS
>ABH03552.1 glycoprotein D [Gallid alphaherpesvirus 1]
MHRPHLRRHSRYYAKGEVLNKHMDCGGKRCCSGAAVFTLFWTCVRIMREHICFVRNAMDR
HLFLRNAFWTIVLLSSFASQSTAAVTYDYFLGRRALDALTIPAVGPYNRYLTRVSRGCDV
VELNPISNVDDMISAAKEKEKGGPFEASVVWFYVIKGDDGEDKYCPIYRKEYRECGDVQL
LSECAVQSAQMWAVDYVPSTLVSRNGAGLTIFSPTAALSGQYLLTLKIGRFAQTALVTLE
VNDRCLKIGSQLNFLPSKCWTTEQYQTGFQGEHLYPIADTNTRHADDVYRGYEDILQRWN
NLLRKKNPSAPDPRPDSVPQEIPAVTKKAEGRTPDAESSEKKAPPEDSEDDMQAEASGEN
PAALPEDDEVPEDTEHDDPNSDPDYYNDMPAVIPVEETTKSSNAVSMPIFAAFVACAVAL
VGLLVWSIVKCARS
>ASR80994.1 glycoprotein D [Gallid alphaherpesvirus 1]
MHRPHLRRHSRYYAKGEVLNKHMDCGGKRCCSGAAVFTLFWTCVRIMREHICFVRNAMDR
HLFLRNAFWTIVLLSSFASQSTAAVTYDYILGRRALDALTIPAVGPYNRYLTRVSRGCDV
VELNPISNVDDMISAAKEKEKGGPFEASVVWFYVIKGDDGEDKYCPIYRKEYRECGDVQL
LSECAVQSAQMWAVDYVPSTLVSRNGAGLTIFSPTAALSGQYLLTLKIGRFAQTALVTLE
VNDRCLKIGSQLNFLPSKCWTTEQYQTGFQGEHLYPIADTNTRHADDVYRGYEDILQRWN
NLLRKKNPSAPDPRPDSVPQEIPAVTKKAEGRTPDAESSEKKAPPEDSEDDMQAEASGEN
PAALPEDDEVPEDTEHDDPNSDPDYYNDMPAVIPVEETTKSSNAVSMPIFAAFVACAVAL
VGLLVWSIVKCARS
>QHN60337.1 glycoprotein D [Gallid alphaherpesvirus 1]
MHRPHLRRHSRYYAKGEVLNKHMDCGGKRCCSGAAVFTLFWTCVRIMREHICFVRNAMDR
HLFLRNAFWTIVLLSSFASQSTAAVTYDYILGRRALDALTIPAVGPYNRYLTRVSRGCDV
VELNPISNVDDMISAAKEKEKGGPFEASVVWFYVIKGDDGEDKYCPIYRKEYRECGDVQL
LSECAVQSAQMWAVDYVPSTLVSRNGAGLTIFSPTAALSGQYLLTLKIGRFAQTALVTLE
VNDRCLKIGSQLNFLPSKCWTTEQYQTGFQGEHLYPIADTNTRHADDVYRGYEDILQRWN
NLLRKKNPSAPDPRPDSVPQEIPAVTKKAEGRTPDAESSEKKAPPEDSEDDMQAEASGEN
PAALPEDDEVPEDTEHDDPNSDPDYYNDMPAVIPVEETTKNSNAVSMPIFAAFVACAVAL
VGLLVWSIVKCARS
>QHN60336.1 glycoprotein D [Gallid alphaherpesvirus 1]
MHRPHLRRHSRYYAKGEVLNKHMDCGGKRCCSGAAVFTLFWTCVRIMREHICFVRNAMDR
HLFLRNAFWTIVLLSSFASQSTAAVTYDYILGRRALDALTIPAVGPYNRYLTRVSRGCDV
VELNPISNVDDMISAAKEKEKGGPFEASVVWFYVIKGDDGEDKYCPIYRKEYRECGDVQL
LSECAVQSAQMWAVDYVPSTLVSRNGAGLTIFSPTAALSGQYLLTLKIGRFAQTALVTLE
VNDRCLKIGSQLNFLPSKCWTTEQYQTGFQGEHLYPIADTNTRHADDVYRGYEDILQRWN
NLLRKKNPSAPDPRPDSVPQEIPAVTKKAEGRTPDAESSEKKAPPEDSEDDMQAEASGEN
PAALPEDDEVPEDTEHDDPNSDPDYYNDMPAVIPVEETTKSSNAVSMPIFAAFVACAVAL
VGLLVWSIVKCARS
>QHN60335.1 glycoprotein D [Gallid alphaherpesvirus 1]
MHRPHLRRHSRYYAKGEVLNKHMDCGGKRCCSGAAVFTLFWTCVRIMREHICFVRNAMDR
HLFLRNAFWTIVLLSSFASQSTAAVTYDYILGRRALDALTIPAVGPYNRYLTRVSRGCDV
VELNPISNVDDMISAAKEKEKGGPFEASVVWFYVIKGDDGEDKYCPIYRKEYRECGDVQL
LSECAVQSAQMWAVDYVPSTLVSRNGAGLTIFSPTAALSGQYLLTLKIGRFAQTALVTLE
VNDRCLKIGSQLNFLPSKCWTTEQYQTGFQGEHLYPIADTNTRHADDVYRGYEDILQRWN
NLLRKKNPSAPDPRPDSVPQEIPAVTKKAEGRTPDAESSEKKAPPEDSEDDMQAEASGEN
PAALPEDDEVPEDTEHDDPNSDPDYYNDMPAVIPVEETTKSSNAVSMPIFAAFVACAVAL
VGLLVWSIVKCARS
>QHN60334.1 glycoprotein D [Gallid alphaherpesvirus 1]
MHRPHLRRHSRYYAKGEVLNKHMDCGGKRCCSGGAVFTLFWTCVRIMREHICFVRNAMDR
HLFLRNAFWTIVLLSSFASQSTAAVTYDYILGRRALDALTIPAVGPYNRYLTRVSRGCDV
VELNPISNVDDMISAAKEKEKGGPFEASVVWFYVIKGDDGEDKYCPIYRKEYRECGDVQL
LSECAVQSAQMWAVDYVPSTLVSRNGAGLTIFSPTAALSGQYLLTLKIGRFAQTALVTLE
VNDRCLKIGSQLNFLPSKCWTTEQYQTGFQGEHLYPIADTNTRHADDVYRGYEDILQRWN
NLLRKKNPSAPDPRPDSVPQEIPAVTKKAEGRTPDAESSEKKAPPEDSEDDMQAEASGEN
PAALPEDDEVPEDTEHDDPNSDPDYYNDMPAVIPVEETPKNSNAVSMPIFAAFVACAVAL
VGLLVWSIVKCARS
>QHN60333.1 glycoprotein D [Gallid alphaherpesvirus 1]
MHRPHLRRHSRYYAKGEVLNKHMDCGGKRCCSGGAVFTLFWTCVRIMREHICFVRNAMDR
HLFLRNAFWTIVLLSSFASQSTAAVTYDYILGRRALDALTIPAVGPYNRYLTRVSRGCDV
VELNPISNVDDMISAAKEKEKGGPFEASVVWFYVIKGDDGEDKYCPIYRKEYRECGDVQL
LSECAVQSAQMWAVDYVPSTLVSRNGAGLTIFSPTAALSGQYLLTLKIGRFAQTALVTLE
VNDRCLKIGSQLNFLPSKCWTTEQYQTGFQGEHLYPIADTNTRHADDVYRGYEDILQRWN
NLLRKKNPSAPDPRPDSVPQEIPAVTKKAEGRTPDAESSEKKAPPEDSEDDMQAEASGEN
PAALPEDDEVPEDTEHDDPNSDPDYYNDMPAVIPVEETTKSSNAVSMPIFAAFVACAVAL
VGLLVWSIVKCARS
>ATG31669.1 envelope glycoprotein D [Gallid alphaherpesvirus 1]
MHRPHLRRHSRYYAKGEVLNKHMDCGGKRCCSGAAVFTLFWTCVRIMREHICFVRNAMDR
HLFLRNAFWTIVLLSSFASQSTAAVTYDYILGRRALDALTIPAVGPYNRYLTRVSRGCDV
VELNPISNVDDMISAAKEKEKGGPFEASVVWFYVIKGDDGEDKYCPIYRKEYRECGDVQL
LSECAVQSAQMWAVDYVPSTLVSRNGAGLTIFSPTAALSGQYLLTLKIGRFAQTALVTLE
VNDRCLKIGSQLNFLPSKCWTTEQYQTGFQGEHLYPIADTNTRHADDVYRGYEDILQRWN
NLLRKKNPSAPDPRPDSVPQEIPAVTKKAEGRTPDAESSEKKAPPEDSEDDMQAEASGEN
PAALPEDDEVPEDTEHDDPNSDPDYYNDMPAVIPVEETTKSSNAVSMPIFAAFVACAVAL
VGLLVWSIVKCARS
>ATG31591.1 envelope glycoprotein D [Gallid alphaherpesvirus 1]
MHRPHLRRHSRYYAKGEVLNEHMDCGGKRCCSGAAVFTLFWTCVRIMREHICFVRNAMDR
HLFLRNAFWTIVLLSSFASQSTAAVTYDYILGRRALDALTIPAVGPYNRYLTRVSRGCDV
VELNPISNVDDMISAAKEKEKGGPFEASVVWFYVIKGDDGEDKYCPIYRKEYRECGDVQL
LSECAVQSAQMWALDYVSSTLVSRNGAGLTIFSPNAALSGQYLLTLKIGRFAQTALVTLE
VNDRCLKIGSRLNFLPSKCWTTEQYQTGFQGEHLYPIADTNTRHADDVYRRYEDILQRWN
NLLRKKNPSAPDPRPDSVPQEIPAVTKKAEGRTPDAESSEKKAPPEDSEDDMQAEASGEN
PAALPEDDEVPEDTEHDDPNSDPDYYNDMPAVIPVEETTKSSNAVSMPIFAAFVACAVAL
VGLLVWSIVKCARS
>ATG31513.1 envelope glycoprotein D [Gallid alphaherpesvirus 1]
MHRPHLRRHSRYYAKGEVLNKHMDCGGKRCCSGAAVFTLFWTCVRIMREHICFVRNAMDR
HLFLRNAFWTIVLLSSFASQSTAAVTYDYILGRRALDALTIPAVGPYNRYLTRVSRGCDV
VELNPISNVDDMISAAKEKEKGGPFEASVVWFYVIKGDDGEDKYCPIYRKEYRECGDVQL
LSECAVQSAQMWAVDYVPSTLVSRNGAGLTIFSPTAALSGQYLLTLKIGRFAQTALVTLE
VNDRCLKIGSQLNFLPSKCWTTEQYQTGFQGEHLYPIADTNTRHADDVYRGYEDILQRWN
NLLRKKNPSAPDPRPDSVPQEIPAVTKKAEGRTPDAESSEKKAPPEDSEDDMQAEASGEN
PAALPEDDEVPEDTEHDDPNSDPDYYNDMPAVIPVEETTKSSNAVSMPIFAAFVACAVAL
VGLLVWSIVKCARS
>ATG31435.1 envelope glycoprotein D [Gallid alphaherpesvirus 1]
MHRPHLRRHSRYYAKGEVLNKHMDCGGKRCCSGAAVFTLFWTCVRIMREHICFVRNAMDR
HLFLRNAFWTIVLLSSFASQSTAAVTYDYILGRRALDALTIPAVGPYNRYLTRVSRGCDV
VELNPISNVDDMISAAKEKEKGGPFEASVVWFYVIKGDDGEDKYCPIYRKEYRECGDVQL
LSECAVQSAQMWAVDYVPSTLVSRNGAGLTIFSPTAALSGQYLLTLKIGRFAQTALVTLE
VNDRCLKIGSQLNFLPSKCWTTEQYQTGFQGEHLYPIADTNTRHADDVYRGYEDILQRWN
NLLRKKNPSAPDPRPDSVPQEIPAVTKKAEGRTPDAESSEKKAPPEDSEDDMQAEASGEN
PAALPEDDEVPEDTEHDDPNSDPDYYNDMPAVIPVEETTKSSNAVSMPIFAAFVACAVAL
VGLLVWSIVKCARS
>ATG31357.1 envelope glycoprotein D [Gallid alphaherpesvirus 1]
MHRPHLRRHSRYYAKGEVLNEHMDCGGKRCCSGAAVFTLFWTCVRIMREHICFVRNAMDR
HLFLRNAFWTIVLLSSFASQSTAAVTYDYILGRRALDALTIPAVGPYNRYLTRVSRGCDV
VELNPISNVDDMISAAKEKEKGGPFEASVVWFYVIKGDDGEDKYCPIYRKEYRECGDVQL
LSECAVQSAQMWALDYVSSTLVSRNGAGLTIFSPNAALSGQYLLTLKIGRFAQTALVTLE
VNDRCLKIGSRLNFLPSKCWTTEQYQTGFQGEHLYPIADTNTRHADDVYRRYEDILQRWN
NLLRKKNPSAPDPRPDSVPQEIPAVTKKAEGRTPDAESSEKKAPPEDSEDDMQAEASGEN
PAALPEDDEVPEDTEHDDPNSDPDYYNDMPAVIPVEETTKSSNAVSMPIFAAFVACAVAL
VGLLVWSIVKCARS
>ANF04508.1 envelope glycoprotein D [Gallid alphaherpesvirus 1]
MHRPHLRRHSRYYAKGEVLNEHMDCGGKRCCSGAAVFTLFWTCVRIMREHICFVRNAMDR
HLFLRNAFWTIVLLSSFASQSTAAVTYDYILGRRALDALTIPAVGPYNRYLTRVSRGCDV
VELNPISNVDDMISAAKEKEKGGPFEASVVWFYVIKGDDGEDKYCPIYRKEYRECGDVQL
LSECAVQSAQMWALDYVSSTLVSRNGAGLTIFSPNAALSGQYLLTLKIGRFAQTALVTLE
VNDRCLKIGSRLNFLPSKCWTTEQYQTGFQGEHLYPIADTNTRHADDVYRRYEDILQRWN
NLLRKKNPSAPDPRPDSVPQEIPAVTKKAEGRTPDAESSEKKAPPEDSEDDMQAEASGEN
PAALPEDDEVPEDTEHDDPNSDPDYYNDMPAVIPVEETTKSSNAVSMPIFAAFVACAVAL
VGLLVWSIVKCARS
>ANN25023.1 envelope glycoprotein D [Gallid alphaherpesvirus 1]
MHRPHLRRHSRYYAKGEVLNKHMDCGGKRCCSGAAVFTLFWTCVRIMREHICFVRNAMDR
HLFLRNAFWTIVLLSSFASQSTAAVTYDYILGRRALDALTIPAVGPYNRYLTRVSRGCDV
VELNPISNVDDMISAAKEKEKGGPFEASVVWFYVIKGDDGEDKYCPIYRKEYRECGDVQL
LSECAVQSAQMWAVDYVPSTLVSRNGAGLTIFSPTAALSGQYLLTLKIGRFAQTALVTLE
VNDRCLKIGSQLNFLPSKCWTTEQYQTGFQGEHLYPIADTNTRHADDVYRGYEDILQRWN
NLLRKKNPSAPDPRPDSVPQEIPAVTKKAEGRTPDAESSEKKAPPEDSEDDMQAEASGEN
PAALPEDDEVPEDTEHDDPNSDPDYYNDMPAVIPVEETTKSSNAVSMPIFAAFVACAVAL
VGLLVWSIVKCARS
>ANN24916.1 envelope glycoprotein D [Gallid alphaherpesvirus 1]
MHRPHLRRHSRYYAKGEVLNKHMDCGGKRCCSGAAVFTLFWTCVRIMREHICFVRNAMDR
HLFLRNAFWTIVLLSSFASQSTAAVTYDYILGRRALDALTIPAVGPYNRYLTRVSRGCDV
VELNPISNVDDMISAAKEKEKGGPFEASVVWFYVIKGDDGEDKYCPIYRKEYRECGDVQL
LSECAVQSAQMWAVDYVPSTLVSRNGAGLTIFSPTAALSGQYLLTLKIGRFAQTALVTLE
VNDRCLKIGSQLNFLPSKCWTTEQYQTGFQGEHLYPIADTNTRHADDVYRGYEDILQRWN
NLLRKKNPSAPDPRPDSVPQEIPAVTKKAEGRTPDAESSEKKAPPEDSEDDMQAEASGEN
PAALPEDDEVPEDTEHDDPNSDPDYYNDMPAVIPVEETTKSSNAVSMPIFAAFVACAVAL
VGLLVWSIVKCARS
>AJR27860.1 envelope glycoprotein D [Gallid alphaherpesvirus 1]
MHRPHLRRHSRYYAKGEVLNKHMDCGGKRCCSGAAVFTLFWTCVRIMREHICFVRNAMDR
HLFLRNAFWTIVLLSSFASQSTAAVTYDYILGRRALDALTIPAVGPYNRYLTRVSRGCDV
VELNPISNVDDMISAAKEKEKGGPFEASVVWFYVIKGDDGEDKYCPIYRKEYRECGDVQL
LSECAVQSAQMWAVDYVPSTLVSRNGAGLTIFSPTAALSGQYLLTLKIGRFAQTALVTLE
VNDRCLKIGSQLNFLPSKCWTTEQYQTGFQGEHLYPIADTNTRHADDVYRGYEDILQRWN
NLLRKKNPSAPDPRPDSVPQEIPAVTKKAEGRTPDAESSEKKAPPEDSEDDMQAEASGEN
PAALPEDDEVPEDTEHDDPNSDPDYYNDMPAVIPVEETTKSSNAVSMPIFAAFVACAVAL
VGLLVWSIVKCARS
>AJR27781.1 envelope glycoprotein D [Gallid alphaherpesvirus 1]
MHRPHLRRHSRYYAKGEVLNKHMDCGGKRCCSGAAVFTLFWTCVRIMREHICFVRNAMDR
HLFLRNAFWTIVLLSSFASQSTAAVTYDYILGRRALDALTIPAVGPYNRYLTRVSRGCDV
VELNPISNVDDMILAAKEKEKGGPFEASVVWFYVIKGDDGEDKYCPIYRKEYRECGDVQL
LSECAVQSAQMWAVDYVPSTLVSRNGAGLTIFSPTAALSGQYLLTLKIGRFAQTALVTLE
VNDRCLKIGSQLNFLPSKCWTTEQYQTGFQGEHLYPIADTNTRHADDVYRGYEDILQRWN
NLLRKKNPSAPDPRPDSVPQEIPAVTKKAEGRTPDAESSEKKAPPEDSEDDMQAEASGEN
PAALPEDDEVPEDTEHDDPNSDPDYYNDMPAVIPVEETTKSSNAVSMPIFAAFVACAVAL
VGLLVWSIVKCARS
>AJR27702.1 envelope glycoprotein D [Gallid alphaherpesvirus 1]
MHRPHLRRHSRYYAKGEVLNKHMDCGGKRCCSGAAVFTLFWTCVRIMREHICFVRNAMDR
HLFLRNAFWTIVLLSSFASQSTAAVTYDYILGRRALDALTIPAVGPYNRYLTRVSRGCDV
VELNPISNVDDMILAAKEKEKGGPFEASVVWFYVIKGDDGEDKYCPIYRKEYRECGDVQL
LSECAVQSAQMWAVDYVPSTLVSRNGAGLTIFSPTAALSGQYLLTLKIGRFAQTALVTLE
VNDRCLKIGSQLNFLPSKCWTTEQYQTGFQGEHLYPIADTNTRHADDVYRGYEDILQRWN
NLLRKKNPSAPDPRPDSVPQEIPAVTKKAEGRTPDAESSEKKAPPEDSEDDMQAEASGEN
PAALPEDDEVPEDTEHDDPNSDPDYYNDMPAVIPVEETTKSSNAVSMPIFAAFVACAVAL
VGLLVWSIVKCARS
>AJR27623.1 envelope glycoprotein D [Gallid alphaherpesvirus 1]
MHRPHLRRHSRYYAKGEVLNKHMDCGGKRCCSGAAVFTLFWTCVRIMREHICFVRNAMDR
HLFLRNAFWTIVLLSSFASQSTAAVTYDYILGRRALDALTIPAVGPYNRYLTRVSRGCDV
VELNPISNVDDMISAAKEKEKGGPFEASVVWFYVIKGDDGEDKYCPIYRKEYRECGDVQL
LSECAVQSAQMWAVDYVPSTLVSRNGAGLTIFSPTAALSGQYLLTLKIGRFAQTALVTLE
VNDRCLKIGSQLNFLPSKCWTTEQYQTGFQGEHLYPIADTNTRHADDVYRGYEDILQRWN
NLLRKKNPSAPDPRPDSVPQEIPAVTKKAEGRTPDAESSEKKAPPEDSEDDMQAEASGEN
PAALPEDDEVPEDTEHDDPNSDPDYYNDMPAVIPVEETTKSSNAVSMPIFAAFVACAVAL
VGLLVWSIVKCARS
>AJR27544.1 envelope glycoprotein D [Gallid alphaherpesvirus 1]
MHRPHLRRHSRYYAKGEVLNKHMDCGGKRCCSGAAVFTLFWTCVRIMREHICFVRNAMDR
HLFLRNAFWTIVLLSSFASQSTAAVTYDYILGRRALDALTIPAVGPYNRYLTRVSRGCDV
VELNPISNVDDMISAAKEKEKGGPFEASVVWFYVIKGDDGEDKYCPIYRKEYRECGDVQL
LSECAVQSAQMWAVDYVPSTLVSRNGAGLTIFSPTAALSGQYLLTLKIGRFAQTALVTLE
VNDRCLKIGSQLNFLPSKCWTTEQYQTGFQGEHLYPIADTNTRHADDVYRGYEDILQRWN
NLLRKKNPSAPDPRPDSVPQEIPAVTKKAEGRTPDAESSEKKAPPEDSEDDMQAEASGEN
PAALPEDDEVPEDTEHDDPNSDPDYYNDMPAVIPVEETTKSSNAVSMPIFAAFVACAVAL
VGLLVWSIVKCARS
>AER28180.1 envelope glycoprotein D [Gallid alphaherpesvirus 1]
MHRPHLRRHSRYYAKGEVLNEHMDCGGKRCCSGAAVFTLFWTCVRIMREHICFVRNAMDR
HLFLRNAFWTIVLLSSFASQSTAAVTYDYILGRRALDALTIPAVGPYNRYLTRVSRGCDV
VELNPISNVDDMISAAKEKEKGGPFEASVVWFYVIKGDDGEDKYCPIYRKEYRECGDVQL
LSECAVQSAQMWALDYVSSTLVSRNGAGLTIFSPNAALSGQYLLTLKIGRFAQTALVTLE
VNDRCLKIGSRLNFLPSKCWTTEQYQTGFQGEHLYPIADTNTRHADDVYRRYEDILQRWN
NLLRKKNPSAPDPRPDSVPQEIPAVTKKAEGRTPDAESSEKKAPPEDSEDDMQAEASGEN
PAALPEDDEVPEDTEHDDPNSDPDYYNDMPAVIPVEETTKSSNAVSMPIFAAFVACAVAL
VGLLVWSIVKCARS
>AER28101.1 envelope glycoprotein D [Gallid alphaherpesvirus 1]
MHRPHLRRHSRYYAKGEVLNEHMDCGGKRCCSGAAVFTLFWTCVRIMREHICFVRNAMDR
HLFLRNAFWTIVLLSSFASQSTAAVTYDYILGRRALDALTIPAVGPYNRYLTRVSRGCDV
VELNPISNVDDMISAAKEKEKGGPFEASVVWFYVIKGDDGEDKYCPIYRKEYRECGDVQL
LSECAVQSAQMWALDYVSSTLVSRNGAGLTIFSPNAALSGQYLLTLKIGRFAQTALVTLE
VNDRCLKIGSRLNFLPSKCWTTEQYQTGFQGEHLYPIADTNTRHADDVYRRYEDILQRWN
NLLRKKNPSAPDPRPDSVPQEIPAVTKKAEGRTPDAESSEKKAPPEDSEDDMQAEASGEN
PAALPEDDEVPEDTEHDDPNSDPDYYNDMPAVIPVEETTKSSNAVSMPIFAAFVACAVAL
VGLLVWSIVKCARS
>AGC23183.1 envelope glycoprotein D [Gallid alphaherpesvirus 1]
MHRSHLRRHSRYYAKGEVLNEHMDCGGKRCCSGAAVFTLFWTCVRIMREHICFVRNAMDR
HLFLRNAFWTIVLLSSFASQSTAAVTYDYILGRRALDALTIPAVGPYNRYLTRVSRGCDV
VELNPISNVDDMISAAKEKEKGGPFEASVVWFYVIKGDDGEDKYCPIYRKEYRECGDVQL
LSECAVQSAQMWALDYVSSTLLSRNGAGLTIFSPNAALSGQYLLTLKIGRFAQTALVTLE
VNDRCLKIGSQLNFLPSKCWTTEQYQTGFQGEHLYPIADTNTRHADDVYRRYEDILQRWN
NLLRKKNPSAPDPRPDSVPQEIPAVTKKAEGRTPDAESSEKKAPPEDSEDDMQAEASGEN
PAALPEDNEVPEDTEHDDPNSDPDYYNDMPAVIPVEETTKSSNAVSIPIFAAFVACAVAL
VGLLVWSIVKCARS
>AGC23102.1 envelope glycoprotein D [Gallid alphaherpesvirus 1]
MHRSHLRRHSRYYAKGEVLNEHMDCGGKRCCSGAAVFTLFWTCVRIMREHICFVRNAMDR
HLFLRNAFWTIVLLSSFASQSTAAVTYDYILGRRALDALTIPAVGPYNRYLTRVSRGCDV
VELNPISNVDDMISAAKEKEKGGPFEASVVWFYVIKGDDGEDKYCPIYRKEYRECGDVQL
LSECAVQSAQMWALDYVSSTLLSRNGAGLTIFSPNAALSGQYLLTLKIGRFAQTALVTLE
VNDRCLKIGSQLNFLPSKCWTTEQYQTGFQGEHLYPIADTNTRHADDVYRRYEDILQRWN
NLLRKKNPSAPDPRPDSVPQEIPAVTKKAEGRTPDAESSEKKAPPEDSEDDMQAEASGEN
PAALPEDDEVPEDTEHDDPNSDPDYYNDMPAVIPVEETTKSSNAVSIPIFAAFVACAVAL
VGLLVWSIVKCARS
>AFN02057.1 envelope glycoprotein D [Gallid alphaherpesvirus 1]
MHRPHLRRHSRYYAKGEVLNKHMDCGGKRCCSGAAVFTLFWTCVRIMREHICFVRNAMDR
HLFLRNAFWTIVLLSSFASQSTAAVTYDYILGRRALDALTIPAVGPYNRYLTRVSRGCDV
VELNPISNVDDMISAAKEKEKGGPFEASVVWFYVIKGDDGEDKYCPIYRKEYRECGDVQL
LSECAVQSAQMWAVDYVPSTLVSRNGAGLTIFSPTAALSGQYLLTLKIGRFAQTALVTLE
VNDRCLKIGSQLNFLPSKCWTTEQYQTGFQGEHLYPIADTNTRHADDVYRGYEDILQRWN
NLLRKKNPSAPDPRPDSVPQEIPAVTKKAEGRTPDAESSEKKAPPEDSEDDMQAEASGEN
PAALPEDDEVPEDTEHDDPNSDPDYYNDMPAVIPVEETTKSSNAVSMPIFAAFVACAVAL
VGLLVWSIVKCARS
>AFN01978.1 envelope glycoprotein D [Gallid alphaherpesvirus 1]
MHRPHLRRHSRYYAKGEVLNKHMDCGGKRCCSGAAVFTLFWTCVRIMREHICFVRNAMDR
HLFLRNAFWTIVLLSSFASQSTAAVTYDYILGRRALDALTIPAVGPYNRYLTRVSRGCDV
VELNPISNVDDMISAAKEKEKGGPFEASVVWFYVIKGDDGEDKYCPIYRKEYRECGDVQL
LSECAVQSAQMWAVDYVPSTLVSRNGAGLTIFSPTAALSGQYLLTLKIGRFAQTALVTLE
VNDRCLKIGSQLNFLPSKCWTTEQYQTGFQGEHLYPIADTNTRHADDVYRGYEDILQRWN
NLLRKKNPSAPDPRPDSVPQEIPAVTKKAEGRTPDAESSEKKAPPEDSEDDMQAEASGEN
PAALPEDDEVPEDTEHDDPNSDPDYYNDMPAVIPVEETTKSSNAVSMPIFAAFVACAVAL
VGLLVWSIVKCARS
>AEW67899.1 envelope glycoprotein D [Gallid alphaherpesvirus 1]
MHRPHLRRHSRYYAKGEVLNKHMDCGGKRCCSGAAVFTLFWTCVRIMREHICFVRNAMDR
HLFLRNAFWTIVLLSSFASQSTAAVTYDYILGRRALDALTIPAVGPYNRYLTRVSRGCDV
VELNPISNVDDMISAAKEKEKGGPFEASVVWFYVIKGDDGEDKYCPIYRKEYRECGDVQL
LSECAVQSAQMWAVDYVPSTLVSRNGAGLTIFSPTAALSGQYLLTLKIGRFAQTALVTLE
VNDRCLKIGSQLNFLPSKCWTTEQYQTGFQGEHLYPIADTNTRHADDVYRGYEDILQRWN
NLLRKKNPSAPDPRPDSVPQEIPAVTKKAEGRTPDAESSEKKAPPEDSEDDMQAEASGEN
PAALPEDDEVPEDTEHDDPNSDPDYYNDMPAVIPVEETTKSSNAVSMPIFAAFVACAVAL
VGLLVWSIVKCARS
>AEW67820.1 envelope glycoprotein D [Gallid alphaherpesvirus 1]
MHRPHLRRHSRYYAKGEVLNKHMDCGGKRCCSGAAVFTLFWTCVRIMREHICFVRNAMDR
HLFLRNAFWTIVLLSSFASQSTAAVTYDYILGRRALDALTIPAVGPYNRYLTRVSRGCDV
VELNPISNVDDMISAAKEKEKGGPFEASVVWFYVIKGDDGEDKYCPIYRKEYRECGDVQL
LSECAVQSAQMWAVDYVPSTLVSRNGAGLTIFSPTAALSGQYLLTLKIGRFAQTALVTLE
VNDRCLKIGSQLNFLPSKCWTTEQYQTGFQGEHLYPIADTNTRHADDVYRGYEDILQRWN
NLLRKKNPSAPDPRPDSVPQEIPAVTKKAEGRTPDAESSEKKAPPEDSEDDMQAEASGEN
PAALPEDDEVPEDTEHDDPNSDPDYYNDMPAVIPVEETTKSSNAVSMPIFAAFVACAVAL
VGLLVWSIVKCARS
>AEB97368.1 envelope glycoprotein D [Gallid alphaherpesvirus 1]
MHRPHLRRHSRYYAKGEVLNKHMDCGGKRCCSGAAVFTLFWTCVRIMREHICFVRNAMDR
HLFLRNAFWTIVLLSSFASQSTAAVTYDYILGRRALDALTIPAVGPYNRYLTRVSRGCDV
VELNPISNVDDMISAAKEKEKGGPFEASVVWFYVIKGDDGEDKYCPIYRKEYRECGDVQL
LSECAVQSAQMWAVDYVPSTLVSRNGAGLTIFSPTAALSGQYLLTLKIGRFAQTALVTLE
VNDRCLKIGSQLNFLPSKCWTTEQYQTGFQGEHLYPIADTNTRHADDVYRGYEDILQRWN
NLLRKKNPSAPDPRPDSVPQEIPAVTKKAEGRTPDAESSEKKAPPEDSEDDMQAEASGEN
PAALPEDDEVPEDTEHDDPNSDPDYYNDMPAVIPVEETTKSSNAVSMPIFAAFVACAVAL
VGLLVWSIVKCARS
>AUT12004.1 envelope glycoprotein D [Gallid alphaherpesvirus 1]
MHRPHLRRHSRYYAKGEVLNKHMDCGGKRCCSGAAVFTLFWTCVRIMREHICFVRNAMDR
HLFLRNAFWTIVLLSSFASQSTAAVTYDYILGRRALDALTIPAVGPYNRYLTRVSRGCDV
VELNPISNVDDMISAAKEKEKGGPFEASVVWFYVIKGDDGEDKYCPIYRKEYRECGDVQL
LSECAVQSAQMWAVDYVPSTLVSRNGAGLTIFSPTAALSGQYLLTLKIGRFAQTALVTLE
VNDRCLKIGSQLNFLPSKCWTTEQYQTGFQGEHLYPIADTNTRHADDVYRGYEDILQRWN
NLLRKKNPSAPDPRPDSVPQEIPAVTKKAEGRTPDAESSEKKAPPEDSEDDMQAEASGEN
PAALPEDDEVPEDTEHDDPNSDPDYYNDMPAVIPVEETTKSSNAVSMPIFAAFVACAVAL
VGLLVWSIVKCARS
>AWL83391.1 envelope glycoprotein D [Gallid alphaherpesvirus 1]
MHRPHLRRHSRYYAKGEVLNKHMDCGGKRCCSGAAVFTLFWTCVRIMREHICFVRNAMDR
HLFLRNAFWTIVLLSSFASQSTAAVTYDYILGRRALDALTIPAVGPYNRYLTRVSRGCDV
VELNPISNVDDMISAAKEKEKGGPFEASVVWFYVIKGDDGEDKYCPIYRKEYRECGDVQL
LSECAVQSAQMWAVDYVPSTLVSRNGAGLTIFSPTAALSGQYLLTLKIGRFAQTALVTLE
VNDRCLKIGSQLNFLPSKCWTTEQYQTGFQGEHLYPIADTNTRHADDVYRGYEDILQRWN
NLLRKKNPSAPDPRPDSVPQEIPAVTKKAEGRTPDAESSEKKAPPEDSEDDMQAEASGEN
PAALPEDDEVPEDTEHDDPNSDPDYYNDMPAVIPVEETTKSSNAVSMPIFAAFVACAVAL
VGLLVWSIVKCARS
>AWL83312.1 envelope glycoprotein D [Gallid alphaherpesvirus 1]
MHRPHLRRHSRYYAKGEVLNEHMDCGGKRCCSGAAVFTLFWTCVRIMREHICFVRNAMDR
HLFLRNAFWTIVLLSSFASQSTAAVTYDYILGRRALDALTIPAVGPYNRYLTRVSRGCDV
VELNPISNVDDMISAAKEKEKGGPFEASVVWFYVIKGDDGEDKYCPIYRKEYRECGDVQL
LSECAVQSAQMWALDYVSSTLVSRNGAGLTIFSPNAALSGQYLLTLKIGRFAQTALVTLE
VNDRCLKIGSRLNFLPSKCWTTEQYQTGFQGEHLYPIADTNTRHADDVYRRYEDILQRWN
NLLREKNPSAPDPRPDSVPQEIPAVTKKAEGRTPDAESSEKKAPPEDTEDDMQAEASGEN
PAALPEDDEVPEDTEHDDPNSDPDYYNDMPAVIPVEETTKSSNAVSMPIFAAFVACAVAL
VGLLVWSIVKCARS
>ATD84554.1 envelope glycoprotein D [Gallid alphaherpesvirus 1]
MHRSHLRRHSRYYAKGEVLNEHMDCGGKRCCSGAAVFTLFWTCVRIMREHICFVRNAMDR
HLFLRNAFWTIVLLSSFASQSTAAVTYDYILGRRALDALTIPAVGPYNRYLTRVSRGCDV
VELNPISNVDDMISAAKEKEKGGPFEASVVWFYVIKGDDGEDKYCPIYRKEYRECGDVQL
LSECAVQSAQMWALDYVSSTLLSRNGAGLTIFSPNAALSGQYLLTLKIGRFAQTALVTLE
VNDRCLKIGSQLNFLPSKCWTTEQYQTGFQGEHLYPIADTNTRHADDVYRRYEDILQRWN
NLLRKKNPSAPDPRPDSVPQEIPAVTKKAEGRTPDAESSEKKAPPEDSEDDMQAEASGEN
PAALPEDNEVPEDTEHDDPNSDPDYYNDMPAVIPVEETTKSSNAVSIPIFAAFVACAVAL
VGLLVWSIVKCARS
>ATD84475.1 envelope glycoprotein D [Gallid alphaherpesvirus 1]
MHRSHLRRHSRYYAKGEVLNEHMDCGGKRCCSGAAVFTLFWTCVRIMREHICFVRNAMDR
HLFLRNAFWTIVLLSSFASQSTAAVTYDYILGRRALDALTIPAVGPYNRYLTRVSRGCDV
VELNPISNVDDMISAAKEKEKGGPFEASVVWFYVIKGDDGEDKYCPIYRKEYRECGDVQL
LSECAVQSAQMWALDYVSSTLLSRNGAGLTIFSPNAALSGQYLLTLKIGRFAQTALVTLE
VNDRCLKIGSQLNFLPSKCWTTEQYQTGFQGEHLYPIADTNTRHADDVYRRYEDILQRWN
NLLRKKNPSAPDPRPDSVPQEIPAVTKKAEGRTPDAESSEKKAPPEDSEDDMQAEASGEN
PAALPEDNEVPEDTEHDDPNSDPDYYNDMPAVIPVEETTKSSNAVSIPIFAAFVACAVAL
VGLLVWSIVKCARS
>ATD84396.1 envelope glycoprotein D [Gallid alphaherpesvirus 1]
MHRSHLRRHSRYYAKGEVLNEHMDCGGKRCCSGAAVFTLFWTCVRIMREHICFVRNAMDR
HLFLRNAFWTIVLLSSFASQSTAAVTYDYILGRRALDALTIPAVGPYNRYLTRVSRGCDV
VELNPISNVDDMISAAKEKEKGGPFEASVVWFYVIKGDDGEDKYCPIYRKEYRECGDVQL
LSECAVQSAQMWALDYVSSTLLSRNGAGLTIFSPNAALSGQYLLTLKIGRFAQTALVTLE
VNDRCLKIGSQLNFLPSKCWTTEQYQTGFQGEHLYPIADTNTRHADDVYRRYEDILQRWN
NLLRKKNPSAPDPRPDSVPQEIPAVTKKAEGRTPDAESSEKKAPPEDSEDDMQAEASGEN
PAALPEDDEVPEDTEHDDPNSDPDYYNDMPAVIPVEETTKSSNAVSIPIFAAFVACAVAL
VGLLVWSIVKCARS
>ATD84318.1 envelope glycoprotein D [Gallid alphaherpesvirus 1]
MHRSHLRRHSRYYAKGEVLNEHMDCGGKRCCSGAAVFTLFWTCVRIMREHICFVRNAMDR
HLFLRNAFWTIVLLSSFASQSTAAVTYDYILGRRALDALTIPAVGPYNRYLTRVSRGCDV
VELNPISNVDDMISAAKEKEKGGPFEASVVWFYVIKGDDGEDKYCPIYRKEYRECGDVQL
LSECAVQSAQMWALDYVSSTLLSRNGAGLTIFSPNAALSGQYLLTLKIGRFAQTALVTLE
VNDRCLKIGSQLNFLPSKCWTTEQYQTGFQGEHLYPIADTNTRHADDVYRRYEDILQRWN
NLLRKKNPSAPDPRPDSVPQEIPAVTKKAEGRTPDAESSEKKAPPEDSEDDMQAEASGEN
PAALPEDDEVPEDTEHDDPNSDPDYYNDMPAVIPVEETTKSSNAVSIPIFAAFVACAVAL
VGLLVWSIVKCARS
>ATD84238.1 envelope glycoprotein D [Gallid alphaherpesvirus 1]
MHRSHLRRHSRYYAKGEVLNEHMDCGGKRCCSGAAVFTLFWTCVRIMREHICFVRNAMDR
HLFLRNAFWTIVLLSSFASQSTAAVTYDYILGRRALDALTIPAVGPYNRYLTRVSRGCDV
VELNPISNVDDMISAAKEKEKGGPFEASVVWFYVIKGDDGEDKYCPIYRKEYRECGDVQL
LSECAVQSAQMWALDYVSSTLLSRNGAGLTIFSPNAALSGQYLLTLKIGRFAQTALVTLE
VNDRCLKIGSQLNFLPSKCWTTEQYQTGFQGEHLYPIADTNTRHADDVYRRYEDILQRWN
NLLRKKNPSAPDPRPDSVPQEIPAVTKKAEGRTPDAESSEKKAPPEDSEDDMQAEASGEN
PAALPEDNEVPEDTEHDDPNSDPDYYNDMPAVIPVEETTKSSNAVSIPIFAAFVACAVAL
VGLLVWSIVKCARS
>ATD84159.1 envelope glycoprotein D [Gallid alphaherpesvirus 1]
MHRSHLRRHSRYYAKGEVLNEHMDCGGKRCCSGAAVFTLFWTCVRIMREHICFVRNAMDR
HLFLRNAFWTIVLLSSFASQSTAAVTYDYILGRRALDALTIPAVGPYNRYLTRVSRGCDV
VELNPISNVDDMISAAKEKEKGGPFEASVVWFYVIKGDDGEDKYCPIYRKEYRECGDVQL
LSECAVQSAQMWALDYVSSTLLSRNGAGLTIFSPNAALSGQYLLTLKIGRFAQTALVTLE
VNDRCLKIGSQLNFLPSKCWTTEQYQTGFQGEHLYPIADTNTRHADDVYRRYEDILQRWN
NLLRKKNPSAPDPRPDSVPQEIPAVTKKAEGRTPDAESSEKKAPPEDSEDDMQAEASGEN
PAALPEDNEVPEDTEHDDPNSDPDYYNDMPAVIPVEETTKSSNAVSIPIFAAFVACAVAL
VGLLVWSIVKCARS
>ANB43656.1 envelope glycoprotein D [Gallid alphaherpesvirus 1]
MHRPHLRRHSRYYAKGEVLNKHMDCGGKRCCSGAAVFTLFWTCVRIMREHICFVRNAMDR
HLFLRNAFWTIVLLSSFASQSTAAVTYDYILGRRALDALTIPAVGPYNRYLTRVSRGCDV
VELNPISNVDDMISAAKEKEKGGPFEASVVWFYVIKGDDGEDKYCPIYRKEYRECGDVQL
LSECAVQSAQMWAVDYVPSTLVSRNGAGLTIFSPTAALSGQYLLTLKIGRFAQTALVTLE
VNDRCLKIGSQLNFLPSKCWTTEQYQTGFQGEHLYPIADTNTRHADDVYRGYEDILQRWN
NLLRKKNPSAPDPRPDSVPQEIPAVTKKAEGRTPDAESSEKKAPPEDSEDDMQAEASEEN
PAALPEDDEVPEDTEHDDPNSDPDYYNDMPAVIPVEETTKSSNAVSMPIFAAFVACAVAL
VGLLVWSIVKCARS
>QHW06678.1 envelope glycoprotein D [Gallid alphaherpesvirus 1]
MHRPHLRRHSRYYAKGEVLNKHMDCGGKRCCSGAAVFTLFWTCVRIMREHICFVRNAMDR
HLFLRNAFWTIVLLSSFASQSTAAVTYDYILGRRALDALTIPAVGPYNRYLTRVSRGCDV
VELNPISNVDDMISAAKEKEKGGPFEASVVWFYVIKGDDGEDKYCPIYRKEYRECGDVQL
LSECAVQSAQMWAVDYVPSTLVSRNGAGLTIFSPTAALSGQYLLTLKIGRFAQTALVTLE
VNDRCLKIGSQLNFLPSKCWTTEQYQTGFQGEHLYPIADTNTRHADDVYRGYEDILQRWN
NLLRKKNPSAPDPRPDSVPQEIPAVTKKAEGRTPDAESSEKKAPPEDSEDDMQAEASGEN
PAALPEDDEVPEDTEHDDPNSDPDYYNDMPAVIPVEETTKSSNAVSMPIFAAFVACAVAL
VGLLVWSIVKCARS
>QHW06599.1 envelope glycoprotein D [Gallid alphaherpesvirus 1]
MHRPHLRRHSRYYAKGEVLNEHMDCGGKRCCSGAAVFTLFWTCVRIMREHICFVRNAMDR
HLFLRNAFWTIVLLSSFASQSTAAVTYDYILGRRALDALTIPAVGPYNRYLTRVSRGCDV
VELNPISNVDDMISAAKEKEKGGPFEASVVWFYVIKGDDGEDKYCPIYRKEYRECGDVQL
LSECAVQSAQMWALDYVSSTLVSRNGAGLTIFSPNAALSGQYLLTLKIGRFAQTALVTLE
VNDRCLKIGSRLNFLPSKCWTTEQYQTGFQGEHLYPIADTNTRHADDVYRRYEDILQRWN
NLLRKKNPSAPDPRPDSVPQEIPAVTKKAEGRTPDAESSEKKAPPEDSEDDMQAEASGEN
PAALPEDDEVPEDTEHDDPNSDPDYYNDMPAVIPVEETTKSSNAVSMPIFAAFVACAVAL
VGLLVWSIVKCARS
>QHW06520.1 envelope glycoprotein D [Gallid alphaherpesvirus 1]
MHRPHLRRHSRYYAKGEVLNEHMDCGGKRCCSGAAVFTLFWTCVRIMREHICFVRNAMDR
HLFLRNAFWTIVLLSSFASQSTAAVTYDYILGRRALDALTIPAVGPYNRYLTRVSRGCDV
VELNPISNVDDMISAAKEKEKGGPFEASVVWFYVIKGDDGEDKYCPIYRKEYRECGDVQL
LSECAVQSAQMWALDYVSSTLVSRNGAGLTIFSPNAALSGQYLLTLKIGRFAQTALVTLE
VNDRCLKIGSRLNFLPSKCWTTEQYQTGFQGEHLYPIADTNTRHADDVYRRYEDILQRWN
NLLRKKNPSAPDPRPDSVPQEIPAVTKKAEGRTPDAESSEKKAPPEDSEDDMQAEASGEN
PAALPEDDEVPEDTEHDDPNSDPDYYNDMPAVIPVEETTKSSNAVSMPIFAAFVACAVAL
VGLLVWSIVKCARS
>QHW06441.1 envelope glycoprotein D [Gallid alphaherpesvirus 1]
MHRPHLRRHSRYYAKGEVLNEHMDCGGKRCCSGAAVFTLFWTCVRIMREHICFVRNAMDR
HLFLRNAFWTIVLLSSFASQSTAAVTYDYILGRRALDALTIPAVGPYNRYLTRVSRGCDV
VELNPISNVDDMISAAKEKEKGGPFEASVVWFYVIKGDDGEDKYCPIYRKEYRECGDVQL
LSECAVQSAQMWAVDYVPSTLVSRNGAGLTIFSPTAALSGQYLLTLKIGRFAQTALVTLE
VNDRCLKIGSQLNFLPSKCWTTEQYQTGFQGEHLYPIADTNTRHADDVYRGYEDILQRWN
NLLRKKNPSAPDPRPDSVPQEIPAVTKKAEGRTPDAESSEKKAPPEDSEDDMQAEASGEN
PAALPEDDEVPEDTEHDDPNSDPDYYNDMPAVIPVEETTKSSNAVSMPIFAAFVACAVAL
VGLLVWSIVKCARS
>QHW06363.1 envelope glycoprotein D [Gallid alphaherpesvirus 1]
MHRPHLRRHSRYYAKGEVLNKHMDCGGKRCCSGAAVFTLFWTCVRIMREHICFVRNAMDR
HLFLRNAFWTIVLLSSFASQSTAAVTYDYILGRRALDALTIPAVGPYNRYLTRVSRGCDV
VELNPISNVDDMISAAKEKEKGGPFEASVVWFYVIKGDDGEDKYCPIYRKEYRECGDVQL
LSECAVQSAQMWAVDYVPSTLVSRNGAGLTIFSPTAALSGQYLLTLKIGRFAQTALVTLE
VNDRCLKIGSQLNFLPSKCWTTEQYQTGFQGEHLYPIADTNTRHADDVYRGYEDILQRWN
NLLRKKNPSAPDPRPDSVPQEIPAVTKKAEGRTPDAESSEKKAPPEDSEDDMQAEASGEN
PAALPEDDEVPEDTEHDDPNSDPDYYNDMPAVIPVEETTKSSNAVSMPIFAAFVACAVAL
VGLLVWSIVKCARS
>QHW06284.1 envelope glycoprotein D [Gallid alphaherpesvirus 1]
MHRPHLRRHSRYYAKGEVLNKHMDCGGKRCCSGAAVFTLFWTCVRIMREHICFVRNAMDR
HLFLRNAFWTIVLLSSFASQSTAAVTYDYILGRRALDALTIPAVGPYNRYLTRVSRGCDV
VELNPISNVDDMISAAKEKEKGGPFEASVVWFYVIKGDDGEDKYCPIYRKEYRECGDVQL
LSECAVQSAQMWAVDYVPSTLVSRNGAGLTIFSPTAALSGQYLLTLKIGRFAQTALVTLE
VNDRCLKIGSQLNFLPSKCWTTEQYQTGFQGEHLYPIADTNTRHADDVYRGYEDILQRWN
NLLRKKNPSAPDPRPDSVPQEIPAVTKKAEGRTPDAESSEKKAPPEDSEDDMQAEASGEN
PAALPEDDEVPEDTEHDDPNSDPDYYNDMPAVIPVEETTKSSNAVSMPIFAAFVACAVAL
VGLLVWSIVKCARS
>QAA96083.1 envelope glycoprotein D [Gallid alphaherpesvirus 1]
MHRPHLRRHSRYYAKGEVLNKHMDCGGKRCCSGAAVFTLFWTCVRIMREHICFVRNAMDR
HLFLRNAFWTIVLLSSFASQSTAAVTYDYILGRRALDALTIPAVGPYNRYLTRVSRGCDV
VELNPISNVDDMISAAKEKEKGGPFEASVVWFYVIKGDDGEDKYCPIYRKEYRECGDVQL
LSECAVQSAQMWAVDYVPSTLVSRNGAGLTIFSPTAALSGQYLLTLKIGRFAQTALVTLE
VNDRCLKIGSQLNFLPSKCWTTEQYQTGFQGEHLYPIADTNTRHADDVYRGYEDILQRWN
NLLRKKNPSAPDPRPDSVPQEIPAVTKKAEGRTPDAESSEKKAPPEDSEDDMQAEASGEN
PAALPEDDEVPEDTEHDDPNSDPDYYNDMPAVIPVEETTKSSNAVSMPIFAAFVACAVAL
VGLLVWSIVKCARS
>QAA96161.1 envelope glycoprotein D [Gallid alphaherpesvirus 1]
MHRPHLRRHSRYYAKGEVLNEHMDCGGKRCCSGAAVFTLFWTCVRIMREHICFVRNAMDR
HLFLRNAFWTIVLLSSFASQSTAAVTYDYILGRRALDALTIPAVGPYNRYLTRVSRGCDV
VELNPISNVDDMISAAKEKEKGGPFEASVVWFYVIKGDDGEDKYCPIYRKEYRECGDVQL
LSECAVQSAQMWALDYVSSTLVSRNGAGLTIFSPNAALSGQYLLTLKIGRFAQTALVTLE
VNDRCLKIGSRLNFLPSKCWTTEQYQTGFQGEHLYPIADTNTRHADDVYRRYEDILQRWN
NLLRKKNPSAPDPRPDSVPQEIPAVTKKAEGRTPDAESSEKKAPPEDSEDDMQAEASGEN
PAALPEDDEVPEDTEHDDPNSDPDYYNDMPAVIPVEETTKSSNAVSMPIFAAFVACAVAL
VGLLVWSIVKCARS
>QAA96239.1 envelope glycoprotein D [Gallid alphaherpesvirus 1]
MHRPHLRRHSRYYAKGEVLNKHMDCGGKRCCSGAAVFTLFWTCVRIMREHICFVRNAMDR
HLFLRNAFWTIVLLSSFASQSTAAVTYDYILGRRALDALTIPAVGPYNRYLTRVSRGCDV
VELNPISNVDDMISAAKEKEKGGPFEASVVWFYVIKGDDGEDKYCPIYRKEYRECGDVQL
LSECAVQSAQMWAVDYVPSTLVSRNGAGLTIFSPTAALSGQYLLTLKIGRFAQTALVTLE
VNDRCLKIGSQLNFLPSKCWTTEQYQTGFQGEHLYPIADTNTRHADDVYRGYEDILQRWN
NLLRKKNPSAPDPRPDSVPQEIPAVTKKAEGRTPDAESSEKKAPPEDSEDDMQAEASGEN
PAALPEDDEVPEDTEHDDPNSDPDYYNDMPAVIPVEETTKSSNAVSMPIFAAFVACAVAL
VGLLVWSIVKCARS
>QGA87065.1 envelope glycoprotein D [Gallid alphaherpesvirus 1]
MHRPHLRRHSRYYAKGEVLNKHMDCGGKRCCSGAAVFTLFWTCVRIMREHICFVRNAMDR
HLFLRNAFWTIVLLSSFASQSTAAVTYDYILGRRALDALTIPAVGPYNRYLTRVSRGCDV
VELNPISNVDDMISAAKEKEKGGPFEASVVWFYVIKGDDGEDKYCPIYRKEYRECGDVQL
LSECAVQSAQMWAVDYVPSTLVSRNGAGLTIFSPTAALSGQYLLTLKIGRFAQTALVTLE
VNDRCLKIGSQLNFLPSKCWTTEQYQTGFQGEHLYPIADTNTRHADDVYRGYEDILQRWN
NLLRKKNPSAPDPRPDSVPQEIPAVTKKAEGRTPDAESSEKKAPPEDSEDDMQAEASGEN
PAALPEDDEVPEDTEHDDPNSDPDYYNDMPAVIPVEETTKSSNAVSMPIFAAFVACAVAL
VGLLVWSIVKCARS
>QHW06127.1 envelope glycoprotein D [Gallid alphaherpesvirus 1]
MHRPHLRRHSRYYAKGEVLNEHMDCGGKRCCSGAAVFTLFWTCVRIMREHICFVRNAMDR
HLFLRNAFWTIVLLSSFASQSTAAVTYDYILGRRALDALTIPAVGPYNRYLTRVSRGCDV
VELNPISNVDDMISAAKEKEKGGPFEASVVWFYVIKGDDGEDKYCPIYRKEYRECGDVQL
LSECAVQSAQMWALDYVSSTLVSRNGAGLTIFSPNAALSGQYLLTLKIGRFAQTALVTLE
VNDRCLKIGSRLNFLPSKCWTTEQYQTGFQGEHLYPIADTNTRHADDVYRRYEDILQRWN
NLLRKKNPSAPDPRPDSVPQEIPAVTKKAEGRTPDAESSEKKAPPEDSEDDMQAEASGEN
PAALPEDDEVPEDTEHDDPNSDPDYYNDMPAVIPVEETTKSSNAVSMPIFAAFVACAVAL
VGLLVWSIVKCARS
>QHW06205.1 envelope glycoprotein D [Gallid alphaherpesvirus 1]
MHRPHLRRHSRYYAKGEVLNKHMDCGGKRCCSGAAVFTLFWTCVRIMREHICFVRNAMDR
HLFLRNAFWTIVLLSSFASQSTAAVTYDYILGRRALDALTIPAVGPYNRYLTRVSRGCDV
VELNPISNVDDMISAAKEKEKGGPFEASVVWFYVIKGDDGEDKYCPIYRKEYRECGDVQL
LSECAVQSAQMWAVDYVPSTLVSRNGAGLTIFSPTAALSGQYLLTLKIGRFAQTALVTLE
VNDRCLKIGSQLNFLPSKCWTTEQYQTGFQGEHLYPIADTNTRHADDVYRGYEDILQRWN
NLLRKKNPSAPDPRPDSVPQEIPAVTKKAEGRTPDAESSEKKAPPEDSEDDMQAEASGEN
PAALPEDDEVPEDTEHDDPNSDPDYYNDMPAVIPVEETTKSSNAVSMPIFAAFVACAVAL
VGLLVWSIVKCARS
