# Supplementary material for: Design of a Multi-Epitope Vaccine Candidate Against Infectious Laryngotracheitis Virus Affecting Poultry by Computational Approaches
Source: Biology (Basel). 2025 Jun 25;14(7):765. doi: 10.3390/biology14070765 (PMC12292712; doi:10.3390/biology14070765)
Supplement: Supplementary file 1 [file biology-14-00765-s001.zip › Glycoproten B.fas]

>ABX59525.1 envelope glycoprotein B [Gallid alphaherpesvirus 1]
MQSYIAVNIDMASLKMLICVCVAILIPSTLSQDSHGIAGIIDPRDTASMDVGKISFSEAI
GSGAPKEPQIRNRIFACSSPTGASVARLAQPRHCHRHADSTNMTEGIAVVFKQNIAPYVF
NVTLYYKHITTVTTWALFSRPQITNEYVTRVPIDYHEIVRIDRSGECSSKATYHKNFMFF
EAYDNDEAEKKLPLVPSLLRSTVSKAFHTTNFTKRHQTLGYRTSTSVDCVVEYLQARSVY
PYDYFGMATGDTVEISPFYTKNTTGPRRHSVYRDYRFLEIANYQVRDLETGQIRPPKKRN
FLTDEQFTIGWDAMEEKESVCTLSKWIEVPEAVRVSYKNSYHFSLKDMTMTFSSGKQPFN
ISRLHLAECVPTIASEAIDGIFARKYSSTHVRSGDIEYYLGSGGFLIAFQKLMSHGLAEM
YLEEAQRQNHLPRGRERRQAAGRRTASLQSGPQGDRITTHSSATFAMLQFAYDKIQAHVN
ELIGNLLEAWCELQNRQLIVWHEMKKLNPNSLMTSLFGQPVSARLLGDIVAVSKCIEIPI
ENIRMQDSMRMPGDPTMCYTRPVLIFRYSSSPESQFSANSTENHNLDILGQLGEHNEILQ
GRNLIEPCMINHRRYFLLGENYLLYEDYTFVRQVNASEIEEVSTFINLNATILEDLDFVP
VEVYTREELRDTGTLNYDDVVRYQNIYNKRFRDIDTVIRGDRGDAIFRAIADFFGNTLGE
VGKALGTVVMTAAAAVISTVSGIASFLSNPFAALGIGIAVVVSIILGLLAFKYVMNLKSN
PVQVLFPGAVPPAGTPPRPSRRYYKDEEEVEEDSDEDDRILATRVLKGLELLHKDEQKAR
RQKARFSAFAKNMRNLFRRKPRTKEDDYPLLEYPSWAEESEDE
>ABX59524.1 envelope glycoprotein B [Gallid alphaherpesvirus 1]
MQSYIAVNIDMASLKMLICVCVAILIPSTLSQDSHGIAGIIDPRDTASMDVGKISFSEAI
GSGAPKEPQIRNRIFACSSPTGASVARLAQPRHCHRHADSTNMTEGIAVVFKQNIAPYVF
NVTLYYKHITTVTTWALFSRPQITNEYVTRVPIDYHEIVRIDRSGECSSKATYHKNFMFF
EAYDNDEAEKKLPLVPSLLRSTVSKAFHTTNFTKRHQTLGYRTSTSVDCVVEYLQARSVY
PYDYFGMATGDTVEISPFYTKNTTGPRRHSVYRDYRFLEIANYQVRDLETGQIRPPKKRN
FLTDEQFTIGWDAMEEKESVCTLSKWIEVPEAVRVSYKNSYHFSLKDMTMTFSSGKQPFN
ISRLHLAECVPTIASEAIDGIFARKYSSTHVRSGDIEYYLGSGGFLIAFQKLMSHGLAEM
YLEEAQRQNHLPRGRERRQAAGRRTASLQSGPQGDRITTHSSATFAMLQFAYDKIQAHVN
ELIGNLLEAWCELQNRQLIVWHEMKKLNPNSLMTSLFGQPVSARLLGDIVAVSKCIEIPI
ENIRMQDSMRMPGDPTMCYTRPVLIFRYSSSPESQFSANSTENHNLDILGQLGEHNEILQ
GRNLIEPCMINHRRYFLLGENYLLYEDYTFVRQVNASEIEEVSTFINLNATILEDLDFVP
VEVYTREELRDTGTLNYDDVVRYQNIYNKRFRDIDTVIRGDRGDAIFRAIADFFGNTLGE
VGKALGTVVMTAAAAVISTVSGIASFLSNPFAALGIGIAVVVSIILGLLAFKYVMNLKSN
PVQVLFPGAVPPAGTPPRPSRRYYKDEEEVEEDSDEDDRILATRVLKGLELLHKDEQKAR
RQKARFSAFAKNMRNLFRRKPRTKEDDYPLLEYPSWAEESEDE
>AUT11958.1 envelope glycoprotein B [Gallid alphaherpesvirus 1]
MQSYIAVNIDMASLKMLICVCVAILIPSTLSQDSHGIAGIIDPRDTASMDVGKISFSEAI
GSGAPKEPQIRNRIFACSSPTGASVARLAQPRHCHRHADSTNMTEGIAVVFKQNIAPYVF
NVTLYYKHITTVTTWALFSRPQITNEYVTRVPIDYHEIVRIDRSGECSSKATYHKNFMFF
EAYDNDEAEKKLPLVPSLLRSTVSKAFHTTNFTKRHQTLGYRTSTSVDCVVEYLQARSVY
PYDYFGMATGDTVEISPFYTKNTTGPRRHSVYRDYRFLEIANYQVRDLETGQIRPPKKRN
FLTDEQFTIGWDAMEEKESVCTLSKWIEVPEAVRVSYKNSYHFSLKDMTMTFSSGKQPFN
ISRLHLAECVPTIASEAIDGIFARKYSSTHVRSGDIEYYLGSGGFLIAFQKLMSHGLAEM
YLEEAQRQNHLPRGRERRQAAGRRTASLQSGPQGDRITTHSSATFAMLQFAYDKIQAHVN
ELIGNLLEAWCELQNRQLIVWHEMKKLNPNSLMTSLFGQPVSARLLGDIVAVSKCIEIPI
ENIRMQDSMRMPGDPTMCYTRPVLIFRYSSSPESQFSANSTENHNLDILGQLGEHNEILQ
GRNLIEPCMINHRRYFLLGENYLLYEDYTFVRQVNASEIEEVSTFINLNATILEDLDFVP
VEVYTREELRDTGTLNYDDVVRYQNIYNKRFRDIDTVIRGDRGDAIFRAIADFFGNTLGE
VGKALGTVVMTAAAAVISTVSGIASFLSNPFAALGIGIAVVVSIILGLLAFKYVMNLKSN
PVQVLFPGAVPPAGTPPRSSRRYYRDEEEVEEDSDEDDRILATRVLKGLELLHKDEQKAR
RQKARFSAFAKNMRNLFRRKPRTKEDDYPLLEYPSWAEESEDE
>YP_182356.1 envelope glycoprotein B [Gallid alphaherpesvirus 1]
MQSYIAVNIDMASLKMLICVCVAILIPSTLSQDSHGIAGIIDPRDTASMDVGKISFSEAI
GSGAPKEPQIRNRIFACSSPTGASVARLAQPRHCHRHADSTNMTEGIAVVFKQNIAPYVF
NVTLYYKHITTVTTWALFSRPQITNEYVTRVPIDYHEIVRIDRSGECSSKATYHKNFMFF
EAYDNDEAEKKLPLVPSLLRSTVSKAFHTTNFTKRHQTLGYRTSTSVDCVVEYLQARSVY
PYDYFGMATGDTVEISPFYTKNTTGPRRHSVYRDYRFLEIANYQVRDLETGQIRPPKKRN
FLTDEQFTIGWDAMEEKESVCTLSKWIEVPEAVRVSYKNSYHFSLKDMTMTFSSGKQPFN
ISRLHLAECVPTIATEAIDGIFARKYSSTHVRSGDIEYYLGSGGFLIAFQKLMSHGLAEM
YLEEAQRQNHLPRGRERRQAAGRRTASLQSGPQGDRITTHSSATFAMLQFAYDKIQAHVN
ELIGNLLEAWCELQNRQLIVWHEMKKLNPNSLMTSLFGQPVSARLLGDIVAVSKCIEIPI
ENIRMQDSMRMPGDPTMCYTRPVLIFRYSSSPESQFSANSTENHNLDILGQLGEHNEILQ
GRNLIEPCMINHRRYFLLGENYLLYEDYTFVRQVNASEIEEVSIFINLNATILEDLDFVP
VEVYTREELRDTGTLNYDDVVRYQNIYNKRFRDIDTVIRGDRGDAIFRAIADFFGNTLGE
VGKALGTVVMTAAAAVISTVSGIASFLSNPFAALGIGIAVVVSIILGLLAFKYVMNLKSN
PVQVLFPGAVPPAGTPPRPSRRYYKDEEEVEEDSDEDDRILATRVLKGLELLHKDEQKAR
RQKARFSAFAKNMRNLFRRKPRTKEDDYPLLEYPSWAEESEDE
>AWL83342.1 envelope glycoprotein B [Gallid alphaherpesvirus 1]
MQSYIAVNIDMASLKMLICVCVAILIPSTLSQDSHGIAGIIDPRDTASMDVGKISFSEAI
GSGAPKEPQIRNRIFACSSPTGASVARLAQPRHCHRHADSTNMTEGIAVVFKQNIAPYVF
NVTLYYKHITTVTTWALFSRPQITNEYVTRVPIDYHEIVRIDRSGECSSKATYHKNFMFF
EAYDNDEAEKKLPLVPSLLRSTVSKAFHTTNFTKRHQTLGYRTSTSVDCVVEYLQARSVY
PYDYFGMATGDTVEISPFYTKNTTGPRRHSVYRDYRFLEIANYQVRDLETGQIRPPKKRN
FLTDEQFTIGWDAMEEKESVCTLSKWIEVPEAVRVSYKNSYHFSLKDMTMTFSSGKQPFN
ISRLHLAECVPTIASEAIDGIFARKYSSTHVRSGDIEYYLGSGGFLIAFQKLMSHGLAEM
YLEEAQRQNHLPRGRERRQAAGRRTASLQSGPQGDRITTHSSATFAMLQFAYDKIQAHVN
ELIGNLLEAWCELQNRQLIVWHEMKKLNPNSLMTSLFGQPVSARLLGDIVAVSKCIEIPI
ENIRMQDSMRMPGDPTMCYTRPVLIFRYSSSPESQFSANSTENHNLDILGQLGEHNEILQ
GRNLIEPCMINHRRYFLLGENYLLYEDYTFVRQVNASEIEEVSTFINLNATILEDLDFVP
VEVYTREELRDTGTLNYDDVVRYQNIYNKRFRDIDTVIRGDRGDAIFRAIADFFGNTLGE
VGKALGTVVMTAAAAVISTVSGIASFLSNPFAALGIGIAVVVSIILGLLAFKYVMNLKSN
PVQVLFPGAVPPAGTPPRPSRRYYKDEEEVEEDSDEDDRILATRVLKGLELLHKDEQKAR
RQKARFSAFAKNMRNLFRRKPRTKEDDYPLLEYPSWAEESEDE
>AWL83263.1 envelope glycoprotein B [Gallid alphaherpesvirus 1]
MQSYIAVNIDMASLKMLICVCVAILIPSTLSQDSHGIAGIIDPHDTASMDVGKISFSEAI
GSGAPKEPQIRNRIFACSSPTGASVARLAQPRHCHRHADSTNMTEGIAVVFKQNIAPYVF
NVTLYYKHITTVTTWALFSRPQITNEYVTRVPIDYHEIVRIDRSGECSSKATYHKNFMFF
EAYDNDEAEKKLPLVPSLLRSTVSKAFHTTNFTKRHQTLGYRTSTSVDCVVEYLQARSVY
PYDYFGMATGDTVEISPFYTKNTTGPRRHSVYRDYRFLEIANYQVRDLETGQIRPPKKRN
FLTDEQFTIGWDAMEEKESVCTLSKWIEVPEAVRVSYKNSYHFSLKDMTMTFSSGKQPFN
ISRLHLAECVPTIASEAIDGIFARKYSSTHVRSGDIEYYLGSGGFLIAFQKLMSHGLAEM
YLEEAQRQNHLPRGRERRQAAGRRTASLQSGPQGDRITTHSSATFAMLQFAYDKIQAHVN
ELIGNLLEAWCELQNHQLIVWHEMKKLNPNSLMTSLFGQPVSARLLGDIVAVSKCIEIPI
ENIRMQDSMRVPGDPTMCYTRPVLIFRYSSSPESQFSANSTENHNLDILGQLGEHNEILQ
GRNLIEPCMINHRRYFLLGENYLLYEDYTFVRQVNASEIEEVSTFINLNATILEDLDFVP
VEVYTREELRDTGTLNYDDVVRYQNIYNKRFRDIDTVIRGDRGDAIFRAIADFFGNTLGE
VGKALGTVVMTAAAAVISTVSGIASFLSNPFAALGIGIAVVVSIILGLLAFKYVMNLKSN
PVQVLFPGAVPPAGTPPRPSRRYYKDEEEVEEDSDEDDRILATRVLKGLELLHKDEQKAR
RQKARFSAFAKNMRNLFRRKPRTKEDDYPLLEYPSWAEESEDE
>ATG31674.1 envelope glycoprotein B [Gallid alphaherpesvirus 1]
MQSYIAVNIDMASLKMLICVCVAILIPSTLSQDSHGIAGIIDPRDTASMDVGKISFSEAI
GSGAPKEPQIRNRIFACSSPTGASVARLAQPRHCHRHADSTNMTEGIAVVFKQNIAPYVF
NVTLYYKHITTVTTWALFSRPQITNEYVTRVPIDYHEIVRIDRSGECSSKATYHKNFMFF
EAYDNDEAEKKLPLVPSLLRSTVSKAFHTTNFTKRHQTLGYRTSTSVDCVVEYLQARSVY
PYDYFGMATGDTVEISPFYTKNTTGPRRHSVYRDYRFLEIANYQVRDLETGQIRPPKKRN
FLTDEQFTIGWDAMEEKESVCTLSKWIEVPEAVRVSYKNSYHFSLKDMTMTFSSGKQPFN
ISRLHLAECVPTIASEAIDGIFARKYSSTHVRSGDIEYYLGSGGFLIAFQKLMSHGLAEM
YLEEAQRQNHLPRGRERRQAAGRRTASLQSGPQGDRITTHSSATFAMLQFAYDKIQAHVN
ELIGNLLEAWCELQNRQLIVWHEMKKLNPNSLMTSLFGQPVSARLLGDIVAVSKCIEIPI
ENIRMQDSMRMPGDPTMCYTRPVLIFRYSSSPESQFSANSTENHNLDILGQLGEHNEILQ
GRNLIEPCMINHRRYFLLGENYLLYEDYTFVRQVNASEIEEVSTFINLNATILEDLDFVP
VEVYTREELRDTGTLNYDDVVRYQNIYNKRFRDIDTVIRGDRGDAIFRAIADFFGNTLGE
VGKALGTVVMTAAAAVISTVSGIASFLSNPFAALGIGIAVVVSIILGLLAFKYVMNLKSN
PVQVLFPGAVPPAGTPPRPSRRYYKDEEEVEEDSDEDDRILATRVLKGLELLHKDEQKAR
RQKARFSAFAKNMRNLFRRKPRTKEDDYPLLEYPSWAEESEDE
>ATG31596.1 envelope glycoprotein B [Gallid alphaherpesvirus 1]
MQSYIAVNIDMASLKMLICVCVAILIPSTLSQDSHGIAGIIDPHDTASMDVGKISFSEAI
GSGAPKEPQIRNRIFACSSPTGASVARLAQPRHCHRHADSTNMTEGIAVVFKQNIAPYVF
NVTLYYKHITTVTTWALFSRPQITNEYVTRVPIDYHEIVRIDRSGECSSKATYHKNFMFF
EAYDNDEAEKKLPLVPSLLRSTVSKAFHTTNFTKRHQTLGYRTSTSVDCVVEYLQARSVY
PYDYFGMATGDTVEISPFYTKNTTGPRRHSVYRDYRFLEIANYQVRDLETGQIRPPKKRN
FLTDEQFTIGWDAMEEKESVCTLSKWIEVPEAVRVSYKNSYHFSLKDMTMTFSSGKQPFN
ISRLHLAECVPTIASEAIDGIFARKYSSTHVRSGDIEYYLGSGGFLIAFQKLMSHGLAEM
YLEEAQRQNHLPRGRERRQAAGRRTASLQSGPQGDRITTHSSATFAMLQFAYDKIQAHVN
ELIGNLLEAWCELQNRQLIVWHEMKKLNPNSLMTSLFGQPVSARLLGDIVAVSKCIEIPI
ENIRMQDSMRVPGDPTMCYTRPVLIFRYSSSPESQFSANSTENHNLDILGQLGEHNEILQ
GRNLIEPCMINHRRYFLLGENYLLYEDYTFVRQVNASEIEEVSTFINLNATILEDLDFVP
VEVYTREELRDTGTLNYDDVVRYQNIYNKRFRDIDTVIRGDRGDAIFRAIADFFGNTLGE
VGKALGTVVMTAAAAVISTVSGIASFLSNPFAALGIGIAVVVSIILGLLAFKYVMNLKSN
PVQVLFPGAVPPAGTPPRPSRRYYKDEEEVEEDSDEDDRILATRVLKGLELLHKDEQKAR
RQKARFSAFAKNMRNLFRRKPRTKEDDYPLLEYPSWAEESEDE
>ATG31518.1 envelope glycoprotein B [Gallid alphaherpesvirus 1]
MQSYIAVNIDMASLKMLICVCVAILIPSTLSQDSHGIAGIIDPRDTASMDVGKISFSEAI
GSGAPKEPQIRNRIFACSSPTGASVARLAQPRHCHRHADSTNMTEGIAVVFKQNIAPYVF
NVTLYYKHITTVTTWALFSRPQITNEYVTRVPIDYHEIVRIDRSGECSSKATYHKNFMFF
EAYDNDEAEKKLPLVPSLLRSTVSKAFHTTNFTKRHQTLGYRTSTSVDCVVEYLQARSVY
PYDYFGMATGDTVEISPFYTKNTTGPRRHSVYRDYRFLEIANYQVRDLETGQIRPPKKRN
FLTDEQFTIGWDAMEEKESVCTLSKWIEVPEAVRVSYKNSYHFSLKDMTMTFSSGKQPFN
ISRLHLAECVPTIASEAIDGIFARKYSSTHVRSGDIEYYLGSGGFLIAFQKLMSHGLAEM
YLEEAQRQNHLPRGRERRQAAGRRTASLQSGPQGDRITTHSSATFAMLQFAYDKIQAHVN
ELIGNLLEAWCELQNRQLIVWHEMKKLNPNSLMTSLFGQPVSARLLGDIVAVSKCIEIPI
ENIRMQDSMRMPGDPTMCYTRPVLIFRYSSSPESQFSANSTENHNLDILGQLGEHNEILQ
GRNLIEPCMINHRRYFLLGENYLLYEDYTFVRQVNASEIEEVSIFINLNATILEDLDFVP
VEVYTREELRDTGTLNYDDVVRYQNIYNKRFRDIDTVIRGDRGDAIFRAIADFFGNTLGE
VGKALGTVVMTAAAAVISTVSGIASFLSNPFAALGIGIAVVVSIILGLLAFKYVMNLKSN
PVQVLFPGAVPPAGTPPRPSRRYYKDEEEVEEDSDEDDRILATRVLKGLELLHKDEQKAR
RQKARFSAFAKNMRNLFRRKPRTKEDDYPLLEYPSWAEESEDE
>ATG31440.1 envelope glycoprotein B [Gallid alphaherpesvirus 1]
MQSYIAVNIDMASLKMLICVCVAILIPSTLSQDSHGIAGIIDPRDTASMDVGKISFSEAI
GSGAPKEPQIRNRIFACSSPTGASVARLAQPRHCHRHADSTNMTEGIAVVFKQNIAPYVF
NVTLYYKHITTVTTWALFSRPQITNEYVTRVPIDYHEIVRIDRSGECSSKATYHKNFMFF
EAYDNDEAEKKLPLVPSLLRSTVSKAFHTTNFTKRHQTLGYRTSTSVDCVVEYLQARSVY
PYDYFGMATGDTVEISPFYTKNTTGPRRHSVYRDYRFLEIANYQVRDLETGQIRPPKKRN
FLTDEQFTIGWDAMEEKESVCTLSKWIEVPEAVRVSYKNSYHFSLKDMTMTFSSGKQPFN
ISRLHLAECVPTIASEAIDGIFARKYSSTHVRSGDIEYYLGSGGFLIAFQKLMSHGLAEM
YLEEAQRQNHLPRGRERRQAAGRRTASLQSGPQGDRITTHSSATFAMLQFAYDKIQAHVN
ELIGNLLEAWCELQNRQLIVWHEMKKLNPNSLMTSLFGQPVSARLLGDIVAVSKCIEIPI
ENIRMQDSMRMPGDPTMCYTRPVLIFRYSSSPESQFSANSTENHNLDILGQLGEHNEILQ
GRNLIEPCMINHRRYFLLGENYLLYEDYTFVRQVNASEIEEVSTFINLNATILEDLDFVP
VEVYTREELRDTGTLNYDDVVRYQNIYNKRFRDIDTVIRGDRGDAIFRAIADFFGNTLGE
VGKALGTVVMAAAAAVISTVSGIASFLSNPFAALGIGIAVVVSIILGLLAFKYVMNLKSN
PVQVLFPGAVPPAGTPPRSSRRYYRDEEEVEEDSDEDDRILATRVLKGLELLHKDEQKAR
RQKARFSAFAKNMRNLFRRKPRTKEDDYPLLEYPSWAEESEDE
>ATG31362.1 envelope glycoprotein B [Gallid alphaherpesvirus 1]
MQSYIAVNIDMASLKMLICVCVAILIPSTLSQDSHGIAGIIDPHDTASMDVGKISFSEAI
GSGAPKEPQIRNRIFACSSPTGASVARLAQPRHCHRHADSTNMTEGIAVVFKQNIAPYVF
NVTLYYKHITTVTTWALFSRPQITNEYVTRVPIDYHEIVRIDRSGECSSKATYHKNFMFF
EAYDNDEAEKKLPLVPSLLRSTVSKAFHTTNFTKRHQTLGYRTSTSVDCVVEYLQARSVY
PYDYFGMATGDTVEISPFYTKNTTGPRRHSVYRDYRFLEIANYQVRDLETGQIRPPKKRN
FLTDEQFTIGWDAMEEKESVCTLSKWIEVPEAVRVSYKNSYHFSLKDMTMTFSSGKQPFN
ISRLHLAECVPTIASEAIDGIFARKYSSTHVRSGDIEYYLGSGGFLIAFQKLMSHGLAEM
YLEEAQRQNHLPRGRERRQAAGRRTASLQSGPQGDRITTHSSATFAMLQFAYDKIQAHVN
ELIGNLLEAWCELQNRQLIVWHEMKKLNPNSLMTSLFGQPVSARLLGDIVAVSKCIEIPI
ENIRMQDSMRVPGDPTMCYTRPVLIFRYSSSPESQFSANSTENHNLDILGQLGEHNEILQ
GRNLIEPCMINHRRYFLLGENYLLYEDYTFVRQVNASEIEEVSTFINLNATILEDLDFVP
VEVYTREELRDTGTLNYDDVVRYQNIYNKRFRDIDTVIRGDRGDAIFRAIADFFGNTLGE
VGKALGTVVMTAAAAVISTVSGIASFLSNPFAALGIGIAVVVSIILGLLAFKYVMNLKSN
PVQVLFPGAVPPAGTPPRPSRRYYKDEEEVEEDSDEDDRILATRVLKGLELLHKDEQKAR
RQKARFSAFAKNMRNLFRRKPRTKEDDYPLLEYPSWAEESEDE
>ATD84531.1 envelope glycoprotein B [Gallid alphaherpesvirus 1]
MQSYIAVNIDMASLKMLICVCVAILIPSTLSQDSHGIAGIIDPHDTASMDVGKISFSEAI
GSGAPKEPQIRNRIFACSSPTGASVARLAQPRHCHRHADSTNMTEGIAVVFKQNIAPYVF
NVTLYYKHITTVTTWALFSRPQITNEYVTRVPIDYHEIVRIDRSGECSSKATYHKNFMFF
EAYDNDEAEKKLPLVPSLLRSTVSKAFHTTNFTKRHQTLGYRTSTSVDCVVEYLQARSVY
PYDYFGMATGDTVEISPFYTKNTTGPRRHSVYRDYRFLEIANYQVRDLETGQIRPPKKRN
FLTDEQFTIGWDAMEEKESVCTLSKWIEVPEAVRVSYKNSYHFSLKDMTMTFSSGKQPFN
ISRLHLAECVPTIASEAIDGIFARKYSSTHVRSGDIEYYLGSGGFLIAFQKLMSHGLAEM
YLEEAQRQNHLPRGRERRQAAGRRTASLQSGPQGDRITTHSSATFAMLQFAYDKIQAHVN
ELIGNLLEAWCELQNRQLIVWHEMKKLNPNSLMTSLFGQPVSARLLGDIVAVSKCIEIPI
ENIRMQDSMRMPGDPTMCYTRPVLIFRYSSSPESQFSANSTENHNLDILGQLGEHNEILQ
GRNLIEPCMINHRRYFLLGENYLLYEDYTFVRQVNASEIEEVSTFINLNATILEDLDFVP
VEVYTREELRDTGTLNYDDVVRYQNIYNKRFRDIDTVIRGDRGDAIFRAIADFFGNTLGE
VGKALGTVVMTAAAAVISTVSGIASFLSNPFAALGIGIAVVVSIILGLLAFKYVMNLKSN
PVQVLFPGAVPPAGTPPRPSRRYYKDEEEVEEDSDEDDRILATRVLKGLELLHKDEQKAR
RQKARFSAFAKNMRNLFRRKPRTKEDDYPLLEYPSWAEESEDE
>ATD84452.1 envelope glycoprotein B [Gallid alphaherpesvirus 1]
MQSYIAVNIDMASLKMLICVCVAILIPSTLSQDSHGIAGIIDPHDTASMDVGKISFSEAI
GSGAPKEPQIRNRIFACSSPTGASVARLAQPRHCHRHADSTNMTEGIAVVFKQNIAPYVF
NVTLYYKHITTVTTWALFSRPQITNEYVTRVPIDYHEIVRIDRSGECSSKATYHKNFMFF
EAYDNDEAEKKLPLVPSLLRSTVSKAFHTTNFTKRHQTLGYRTSTSVDCVVEYLQARSVY
PYDYFGMATGDTVEISPFYTKNTTGPRRHSVYRDYRFLEIANYQVRDLETGQIRPPKKRN
FLTDEQFTIGWDAMEEKESVCTLSKWIEVPEAVRVSYKNSYHFSLKDMTMTFSSGKQPFN
ISRLHLAECVPTIASEAIDGIFARKYSSTHVRSGDIEYYLGSGGFLIAFQKLMSHGLAEM
YLEEAQRQNHLPRGRERRQAAGRRTASLQSGPQGDRITTHSSATLAMLQFAYDKIQAHVN
ELIGNLLEAWCELQNRQLIVWHEMKKLNPNSLMTSLFGQPVSARLLGDIVAVSKCIEIPI
ENIRMQDSMRMPGDPTMCYTRPVLIFRYSSSPESQFSANSTENHNLDILGQLGEHNEILQ
GRNLIEPCMINHRRYFLLGENYLLYEDYTFVRQVNASEIEEVSTFINLNATILEDLDFVP
VEVYTREELRDTGTLNYDDVVRYQNIYNKRFRDIDTVIRGDRGDAIFRAIADFFGNTLGE
VGKALGTVVMTAAAAVISTVSGIASFLSNPFAALGIGIAVVVSIILGLLAFKYVMNLKSN
PVQVLFPGAVPPAGTPPRPSRRYYKDEEEVEEDSDEDDRILATRVLKGLELLHKDEQKAR
RQKARFSAFAKNMRNLFRRKPRTKEDDYPLLEYPSWAEESEDE
>ATD84373.1 envelope glycoprotein B [Gallid alphaherpesvirus 1]
MQSYIAVNIDMASLKMLICVCVAILIPSTLSQDSHGIAGIIDPHDTASMDVGKISFSEAI
GSGAPKEPQIRNRIFACSSPTGASVARLAQPRHCHRHADSTNMTEGIAVVFKQNIAPYVF
NVTLYYKHITTVTTWALFSRPQITNEYVTRVPIDYHEIVRIDRSGECSSKATYHKNFMFF
EAYDNDEAEKKLPLVPSLLRSTVSKAFHTTNFTKRHQTLGYRTSTSVDCVVEYLQARSVY
PYDYFGMATGDTVEISPFYTKNTTGPRRHSVYRDYRFLEIANYQVRDLETGQIRPPKKRN
FLTDEQFTIGWDAMEEKESVCTLSKWIEVPEAVRVSYKNSYHFSLKDMTMTFSSGKQPFN
ISRLHLAECVPTIASEAIDGIFARKYSSTHVRSGDIEYYLGSGGFLIAFQKLMSHGLAEM
YLEEAQRQNHLPRGRERRQAAGRRTASLQSGPQGDRITTHSSATFAMLQFAYDKIQAHVN
ELIGNLLEAWCELQNRQLIVWHEMKKLNPNSLMTSLFGQPVSARLLGDIVAVSKCIEIPI
ENIRMQDSMRMPGDPTMCYTRPVLIFRYSSSPESQFSANSTENHNLDILGQLGEHNEILQ
GRNLIEPCMINHRRYFLLGENYLLYEDYTFVRQVNASEIEEVSTFINLNATILEDLDFVP
VEVYTREELRDTGTLNYDDVVRYQNIYNKRFRDIDTVIRGDRGDAIFRAIADFFGNTLGE
VGKALGTVVMTAAAAVISTVSGIASFLSNPFAALGIGIAVVVSIILGLLAFKYVMNLKSN
PVQVLFPGAVPPAGTPPRPSRRYYKDEEEVEEDSDEDDRILATRVLKGLELLHKDEQKAR
RQKARFSAFAKNMRNLFRRKPRTKEDDYPLLEYPSWAEESEDE
>ATD84294.1 envelope glycoprotein B [Gallid alphaherpesvirus 1]
MQSYIAVNIDMASLKMLICVCVAILIPSTLSQDSHGIAGIIDPHDTASMDVGKISFSEAI
GSGAPKEPQIRNRIFACSSPTGASVARLAQPRHCHRHADSTNMTEGIAVVFKQNIAPYVF
NVTLYYKHITTVTTWALFSRPQITNEYVTRVPIDYHEIVRIDRSGECSSKATYHKNFMFF
EAYDNDEAEKKLPLVPSLLRSTVSKAFHTTNFTKRHQTLGYRTSTSVDCVVEYLQARSVY
PYDYFGMATGDTVEISPFYTKNTTGPRRHSVYRDYRFLEIANYQVRDLETGQIRPPKKRN
FLTDEQFTIGWDAMEEKESVCTLSKWIEVPEAVRVSYKNSYHFSLKDMTMTFSSGKQPFN
ISRLHLAECVPTIASEAIDGIFARKYSSTHVRSGDIEYYLGSGGFLIAFQKLMSHGLAEM
YLEEAQRQNHLPRGRERRQAAGRRTASLQSGPQGDRITTHSSATFAMLQFAYDKIQAHVN
ELIGNLLEAWCELQNRQLIVWHEMKKLNPNSLMTSLFGQPVSARLLGDIVAVSKCIEIPI
ENIRMQDSMRMPGDPTMCYTRPVLIFRYSSSPESQFSANSTENHNLDILGQLGEHNEILQ
GRNLIEPCMINHRRYFLLGENYLLYEDYTFVRQVNASEIEEVSTFINLNATILEDLDFVP
VEVYTREELRDTGTLNYDDVVRYQNIYNKRFRDIDTVIRGDRGDAIFRAIADFFGNTLGE
VGKALGTVVMTAAAAVISTVSGIASFLSNPFAALGIGIAVVVSIILGLLAFKYVMNLKSN
PVQVLFPGAVPPAGTPPRPSRRYYKDEEEVEEDSDEDDRILATRVLKGLELLHKDEQKAR
RQKARFSAFAKNMRNLFRRKPRTKEDDYPLLEYPSWAEESEDE
>ATD84215.1 envelope glycoprotein B [Gallid alphaherpesvirus 1]
MQSYIAVNIDMASLKMLICVCVAILIPSTLSQDSHGIAGIIDPHDTASMDVGKISFSEAI
GSGAPKEPQIRNRIFACSSPTGASVARLAQPRHCHRHADSTNMTEGIAVVFKQNIAPYVF
NVTLYYKHITTVTTWALFSRPQITNEYVTRVPIDYHEIVRIDRSGECSSKATYHKNFMFF
EAYDNDEAEKKLPLVPSLLRSTVSKAFHTTNFTKRHQTLGYRTSTSVDCVVEYLQARSVY
PYDYFGMATGDTVEISPFYTKNTTGPRRHSVYRDYRFLEIANYQVRDLETGQIRPPKKRN
FLTDEQFTIGWDAMEEKESVCTLSKWIEVPEAVRVSYKNSYHFSLKDMTMTFSSGKQPFN
ISRLHLAECVPTIASEAIDGIFARKYSSTHVRSGDIEYYLGSGGFLIAFQKLMSHGLAEM
YLEEAQRQNHLPRGRERRQAAGRRTASLQSGPQGDRITTHSSATFAMLQFAYDKIQAHVN
ELIGNLLEAWCELQNRQLIVWHEMKKLNPNSLMTSLFGQPVSARLLGDIVAVSKCIEIPI
ENIRMQDSMRMPGDPTMCYTRPVLIFRYSSSPESQFSANSTENHNLDILGQLGEHNEILQ
GRNLIEPCMINHRRYFLLGENYLLYEDYTFVRQVNASEIEEVSTFINLNATILEDLDFVP
VEVYTREELRDTGTLNYDDVVRYQNIYNKRFRDIDTVIRGDRGDAIFRAIADFFGNTLGE
VGKALGTVVMTAAAAVISTVSGIASFLSNPFAALGIGIAVVVSIILGLLAFKYVMNLKSN
PVQVLFPGAVPPAGTPPRPSRRYYKDEEEVEEDSDEDDRILATRVLKGLELLHKDEQKAR
RQKARFSAFAKNMRNLFRRKPRTKEDDYPLLEYPSWAEESEDE
>ATD84136.1 envelope glycoprotein B [Gallid alphaherpesvirus 1]
MQSYIAVNIDMASLKMLICVCVAILIPSTLSQDSHGIAGIIDPHDTASMDVGKISFSEAI
GSGAPKEPQIRNRIFACSSPTGASVARLAQPRHCHRHADSTNMTEGIAVVFKQNIAPYVF
NVTLYYKHITTVTTWALFSRPQITNEYVTRVPIDYHEIVRIDRSGECSSKATYHKNFMFF
EAYDNDEAEKKLPLVPSLLRSTVSKAFHTTNFTKRHQTLGYRTSTSVDCVVEYLQARSVY
PYDYFGMATGDTVEISPFYTKNTTGPRRHSVYRDYRFLEIANYQVRDLETGQIRPPKKRN
FLTDEQFTIGWDAMEEKESVCTLSKWIEVPEAVRVSYKNSYHFSLKDMTMTFSSGKQPFN
ISRLHLAECVPTIASEAIDGIFARKYSSTHVRSGDIEYYLGSGGFLIAFQKLMSHGLAEM
YLEEAQRQNHLPRGRERRQAAGRRTASLQSGPQGDRITTHSSATFAMLQFAYDKIQAHVN
ELIGNLLEAWCELQNRQLIVWHEMKKLNPNSLMTSLFGQPVSARLLGDIVAVSKCIEIPI
ENIRMQDSMRMPGDPTMCYTRPVLIFRYSSSPESQFSANSTENHNLDILGQLGEHNEILQ
GRNLIEPCMINHRRYFLLGENYLLYEDYTFVRQVNASEIEEVSTFINLNATILEDLDFVP
VEVYTREELRDTGTLNYDDVVRYQNIYNKRFRDIDTVIRGDRGDAIFRAIADFFGNTLGE
VGKALGTVVMTAAAAVISTVSGIASFLSNPFAALGIGIAVVVSIILGLLAFKYVMNLKSN
PVQVLFPGAVPPAGTPPRPSRRYYKDEEEVEEDSDEDDRILATRVLKGLELLHKDEQKAR
RQKARFSAFAKNMRNLFRRKPRTKEDDYPLLEYPSWAEESEDE
>ANB43607.1 envelope glycoprotein B [Gallid alphaherpesvirus 1]
MQSYIAVNIDMASLKMLICVCVAILIPSTLSQDSHGIAGIIDPRDTASMDVGKISFSEAI
GSGAPKEPQIRNRIFACSSPTGASVARLAQPRHCHRHADSTNMTEGIAVVFKQNIVPYVF
NVTLYYKHITTVTTWALFSRPQITNEYVTRVPIDYHEIVRIDRSGECSSKATYHKNFMFF
EAYDNDEAEKKLPLVPSLLRSTVSKAFHTTNFTKRHQTLGYRTSTSVDCVVEYLQARSVY
PYDYFGMATGDTVEISPFYTKNTTGPRRHSVYRDYRFLEIANYQVRDLETGQIRPPKKRN
FLTDEQFTIGWDAMEEKESVCTLSKWIEVPEAVRVSYKNSYHFSLKDMTMTFSSGKQPFN
ISRLHLAECVPTIASEAIDGIFARKYSSTHVRSGDIEYYLGSGGFLIAFQKLMSHGLAEM
YLEEAQRQNHLPRGRERRQAAGRRTASLQSGPQGDRITTHSSATFAMLQFAYDKIQAHVN
ELIGNLLEAWCELQNRQLIVWHEMKKLNPNSLMTSLFGQPVSARLLGDIVAVSKCIEIPI
ENIRMQDSMRMPGDPTMCYTRPVLIFRYSSSPESQFSANSTENHNLDILGQLGEHNEILQ
GRNLIEPCMINHRRYFLLGENYLLYEDYTFVRQVNASEIEEVSIFINLNATILEDLDFVP
VEVYTREELRDTGTLNYDDVVRYQNIYNKRFRDIDTVIRGDRGDAIFRAIADFFGNTLGE
VGKALGTVVMTAAAAVISTVSGIASFLSNPFAALGIGIAVVVSIILGLLAFKYVMNLKSN
PVQVLFPGAVPPAGTPPRPSRRYYKDEEEVEEDSDEDDRILATRVLKGLELLHKDEQKAR
RQKARFSAFAKNMRNLFRRKPRTKEDDYPLLEYPSWAEESEDE
>ANF04484.1 envelope glycoprotein B [Gallid alphaherpesvirus 1]
MQSYIAVNIDMASLKMLICVCVAILIPSTLSQDSHGIAGIIDPHDTASMDVGKISFSEAI
GSGAPKEPQIRNRIFACSSPTGASVARLAQPRHCHRHADSTNMTEGIAVVFKQNIAPYVF
NVTLYYKHITTVTTWALFSRPQITNEYVTRVPIDYHEIVRIDRSGECSSKATYHKNFMFF
EAYDNDEAEKKLPLVPSLLRSTVSKAFHTTNFTKRHQTLGYRTSTSVDCVVEYLQARSVY
PYDYFGMATGDTVEISPFYTKNTTGPRRHSVYRDYRFLEIANYQVRDLETGQIRPPKKRN
FLTDEQFTIGWDAMEEKESVCTLSKWIEVPEAVRVSYKNSYHFSLKDMTMTFSSGKQPFN
ISRLHLAECVPTIASEAIDGIFARKYSSTHVRSGDIEYYLGSGGFLIAFQKLMSHGLAEM
YLEEAQRQNHLPRGRERRQAAGRRTASLQSGPQGDRITTHSSATFAMLQFAYDKIQAHVN
ELIGNLLEAWCELQNRQLIVWHEMKKLNPNSLMTSLFGQPVSARLLGDIVAVSKCIEIPI
ENIRMQDSMRVPGDPTMCYTRPVLIFRYSSSPESQFSANSTENHNLDILGQLGEHNEILQ
GRNLIEPCMINHRRYFLLGENYLLYEDYTFVRQVNASEIEEVSTFINLNATILEDLDFVP
VEVYTREELRDTGTLNYDDVVRYQNIYNKRFRDIDTVIRGDRGDAIFRAIADFFGNTLGE
VGKALGTVVMTAAAAVISTVSGIASFLSNPFAALGIGIAVVVSIILGLLAFKYVMNLKSN
PVQVLFPGAVPPAGTPPRPSRRYYKDEEEVEEDSDEDDRILATRVLKGLELLHKDEQKAR
RQKARFSAFAKNMRNLFRRKPRTKEDDYPLLEYPSWAEESEDE
>ANN24991.1 envelope glycoprotein B [Gallid alphaherpesvirus 1]
MQSYIAVNIDMASLKMLICVCVAILIPSTLSQDSHGIAGIIDPRDTASMDVGKISFSEAI
GSGAPKEPQIRNRIFACSSPTGASVARLAQPRHCHRHADSTNMTEGIAVVFKQNIAPYVF
NVTLYYKHITTVTTWALFSRPQITNEYVTRVPIDYHEIVRIDRSGECSSKATYHKNFMFF
EAYDNDEAEKKLPLVPSLLRSTVSKAFHTTNFTKRHQTLGYRTSTSVDCVVEYLQARSVY
PYDYFGMATGDTVEISPFYTKNTTGPRRHSVYRDYRFLEIANYQVRDLETGQIRPPKKRN
FLTDEQFTIGWDAMEEKESVCTLSKWIEVPEAVRVSYKNSYHFSLKDMTMTFSSGKQPFN
ISRLHLAECVPTIASEAIDGIFARKYSSTHVRSGDIEYYLGSGGFLIAFQKLMSHGLAEM
YLEEAQRQNHLPRGRERRQAAGRRTASLQSGPQGDRITTHSSATFAMLQFAYDKIQAHVN
ELIGNLLEAWCELQNRQLIVWHEMKKLNPNSLMTSLFGQPVSARLLGDIVAVSKCIEIPI
ENIRMQDSMRMPGDPTMCYTRPVLIFRYSSSPESQFSANSTENHNLDILGQLGEHNEILQ
GRNLIEPCMINHRRYFLLGENYLLYEDYTFVRQVNASEIEEVSTFINLNATILEDLDFVP
VEVYTREELRDTGTLNYDDVVRYQNIYNKRFRDIDTVIRGDRGDAIFRAIADFFGNTLGE
VGKALGTVVMTAAAAVISTVSGIASFLSNPFAALGIGIAVVVSIILGLLAFKYVMNLKSN
PVQVLFPGAVPPAGTPPRPSRRYYKDEEEVEEDSDEDDRILATRVLKGLELLHKDEQKAR
RQKARFSAFAKNMRNLFRRKPRTKEDDYPLLEYPSWAEESEDE
>ANN24921.1 envelope glycoprotein B [Gallid alphaherpesvirus 1]
MQSYIAVNIDMASLKMLICVCVAILIPSTLSQDSHGIAGIIDPRDTASMDVGKISFSEAI
GSGAPKEPQIRNRIFACSSPTGASVARLAQPRHCHRHADSTNMTEGIAVVFKQNIAPYVF
NVTLYYKHITTVTTWALFSRPQITNEYVTRVPIDYHEIVRIDRSGECSSKATYHKNFMFF
EAYDNDEAEKKLPLVPSLLRSTVSKAFHTTNFTKRHQTLGYRTSTSVDCVVEYLQARSVY
PYDYFGMATGDTVEISPFYTKNTTGPRRHSVYRDYRFLEIANYQVRDLETGQIRPPKKRN
FLTDEQFTIGWDAMEEKESVCTLSKWIEVPEAVRVSYKNSYHFSLKDMTMTFSSGKQPFN
ISRLHLAECVPTIASEAIDGIFARKYSSTHVRSGDIEYYLGSGGFLIAFQKLMSHGLAEM
YLEEAQRQNHLPRGRERRQAAGRRTASLQSGPQGDRITTHSSATFAMLQFAYDKIQAHVN
ELIGNLLEAWCELQNRQLIVWHEMKKLNPNSLMTSLFGQPVSARLLGDIVAVSKCIEIPI
ENIRMQDSMRMPGDPTMCYTRPVLIFRYSSSPESQFSANSTENHNLDILGQLGEHNEILQ
GRNLIEPCMINHRRYFLLGENYLLYEDYTFVRQVNASEIEEVSTFINLNATILEDLDFVP
VEVYTREELRDTGTLNYDDVVRYQNIYNKRFRDIDTVIRGDRGDAIFRAIADFFGNTLGE
VGKALGTVVMTAAAAVISTVSGIASFLSNPFAALGIGIAVVVSIILGLLAFKYVMNLKSN
PVQVLFPGAVPPAGTPPRPSRRYYKDEEEVEEDSDEDDRILATRVLKGLELLHKDEQKAR
RQKARFSAFAKNMRNLFRRKPRTKEDDYPLLEYPSWAEESEDE
>AJR27653.1 envelope glycoprotein B [Gallid alphaherpesvirus 1]
MQSYIAVNIDMASLKMLICVCVAILIPSTLSQDSHGIAGIIDPRDTASMDVGKISFSEAI
GSGAPKEPQIRNRIFACSSPTGASVARLAQPRHCHRHADSTNMTEGIAVVFKQNIAPYVF
NVTLYYKHITTVTTWALFSRPQITNEYVTRVPIDYHEIVRIDRSGECSSKATYHKNFMFF
EAYDNDEAEKKLPLVPSLLRSTVSKAFHTTNFTKRHQTLGYRTSTSVDCVVEYLQARSVY
PYDYFGMATGDTVEISPFYTKNTTGPRRHSVYRDYRFLEIANYQVRDLETGQIRPPKKRN
FLTDEQFTIGWDAMEEKESVCTLSKWIEVPEAVRVSYKNSYHFSLKDMTMTFSSGKQPFN
ISRLHLAECVPTIASEAIDGIFARKYSSTHVRSGDIEYYLGSGGFLIAFQKLMSHGLAEM
YLEEAQRQNHLPRGRERRQAAGRRTASLQSGPQGDRITTHSSATFAMLQFAYDKIQAHVN
ELIGNLLEAWCELQNRQLIVWHEMKKLNPNSLMTSLFGQPVSARLLGDIVAVSKCIEIPI
ENIRMQDSMRMPGDPTMCYTRPVLIFRYSSSPESQFSANSTENHNLDILGQLGEHNEILQ
GRNLIEPCMINHRRYFLLGENYLLYEDYTFVRQVNASEIEEVSTFINLNATILEDLDFVP
VEVYTREELRDTGTLNYDDVVRYQNIYNKRFRDIDTVIRGDRGDAIFRAIADFFGNTLGE
VGKALGTVVMTAAAAVISTVSGIASFLSNPFAALGIGIAVVVSIILGLLAFKYVMNLKSN
PVQVLFPGAVPPAGTPPRPSRRYYKDEEEVEEDSDEDDRILATRVLKGLELLHKDEQKAR
RQKARFSAFAKNMRNLFRRKPRTKEDDYPLLEYPSWAEESEDE
>AJR27811.1 envelope glycoprotein B [Gallid alphaherpesvirus 1]
MQSYIAVNIDMASLKMLICVCVAILIPSTLSQDSHGIAGIIDPRDTASMDVGKISFSEAI
GSGAPKEPQIRNRIFACSSPTGASVARLAQPRHCHRHADSTNMTEGIAVVFKQNIAPYVF
NVTLYYKHITTVTTWALFSRPQITNEYVTRVPIDYHEIVRIDRSGECSSKATYHKNFMFF
EAYDNDEAEKKLPLVPSLLRSTVSKAFHTTNFTKRHQTLGYRTSTSVDCVVEYLQARSVY
PYDYFGMATGDTVEISPFYTKNTTGPRRHSVYRDYRFLEIANYQVRDLETGQIRPPKKRN
FLTDEQFTIGWDAMEEKESVCTLSKWIEVPEAVRVSYKNSYHFSLKDMTMTFSSGKQPFN
ISRLHLAECVPTIASEAIDGIFARKYSSTHVRSGDIEYYLGSGGFLIAFQKLMSHGLAEM
YLEEAQRQNHLPRGRERRQAAGRRTASLQSGPQGDRITTHSSATFAMLQFAYDKIQAHVN
ELIGNLLEAWCELQNRQLIVWHEMKKLNPNSLMTSLFGQPVSARLLGDIVAVSKCIEIPI
ENIRMQDSMRMPGDPTMCYTRPVLIFRYSSSPESQFSANSTENHNLDILGQLGEHNEILQ
GRNLIEPCMINHRRYFLLGENYLLYEDYTFVRQVNASEIEEVSTFINLNATILEDLDFVP
VEVYTREELRDTGTLNYDDVVRYQNIYNKRFRDIDTVIRGDRGDAIFRAIADFFGNTLGE
VGKALGTVVMTAAAAVISTVSGIASFLSNPFAALGIGIAVVVSIILGLLAFKYVMNLKSN
PVQVLFPGAVPPAGTPPRPSRRYYKDEEEVEEDSDEDDRILATRVLKGLELLHKDEQKAR
RQKARFSAFAKNMRNLFRRKPRTKEDDYPLLEYPSWAEESEDE
>AJR27732.1 envelope glycoprotein B [Gallid alphaherpesvirus 1]
MQSYIAVNIDMASLKMLICVCVAILIPSTLSQDSHGIAGIIDPRDTASMDVGKISFSEAI
GSGAPKEPQIRNRIFACSSPTGASVARLAQPRHCHRHADSTNMTEGIAVVFKQNIAPYVF
NVTLYYKHITTVTTWALFSRPQITNEYVTRVPIDYHEIVRIDRSGECSSKATYHKNFMFF
EAYDNDEAEKKLPLVPSLLRSTVSKAFHTTNFTKRHQTLGYRTSTSVDCVVEYLQARSVY
PYDYFGMATGDTVEISPFYTKNTTGPRRHSVYRDYRFLEIANYQVRDLETGQIRPPKKRN
FLTDEQFTIGWDAMEEKESVCTLSKWIEVPEAVRVSYKNSYHFSLKDMTMTFSSGKQPFN
ISRLHLAECVPTIASEAIDGIFARKYSSTHVRSGDIEYYLGSGGFLIAFQKLMSHGLAEM
YLEEAQRQNHLPRGRERRQAAGRRTASLQSGPQGDRITTHSSATFAMLQFAYDKIQAHVN
ELIGNLLEAWCELQNRQLIVWHEMKKLNPNSLMTSLFGQPVSARLLGDIVAVSKCIEIPI
ENIRMQDSMRMPGDPTMCYTRPVLIFRYSSSPESQFSANSTENHNLDILGQLGEHNEILQ
GRNLIEPCMINHRRYFLLGENYLLYEDYTFVRQVNASEIEEVSTFINLNATILEDLDFVP
VEVYTREELRDTGTLNYDDVVRYQNIYNKRFRDIDTVIRGDRGDAIFRAIADFFGNTLGE
VGKALGTVVMTAAAAVISTVSGIASFLSNPFAALGIGIAVVVSIILGLLAFKYVMNLKSN
PVQVLFPGAVPPAGTPPRPSRRYYKDEEEVEEDSDEDDRILATRVLKGLELLHKDEQKAR
RQKARFSAFAKNMRNLFRRKPRTKEDDYPLLEYPSWAEESEDE
>AJR27574.1 envelope glycoprotein B [Gallid alphaherpesvirus 1]
MQSYIAVNIDMASLKMLICVCVAILIPSTLSQDSHGIAGIIDPRDTASMDVGKISFSEAI
GSGAPKEPQIRNRIFACSSPTGASVARLAQPRHCHRHADSTNMTEGIAVVFKQNIAPYVF
NVTLYYKHITTVTTWALFSRPQITNEYVTRVPIDYHEIVRIDRSGECSSKATYHKNFMFF
EAYDNDEAEKKLPLVPSLLRSTVSKAFHTTNFTKRHQTLGYRTSTSVDCVVEYLQARSVY
PYDYFGMATGDTVEISPFYTKNTTGPRRHSVYRDYRFLEIANYQVRDLETGQIRPPKKRN
FLTDEQFTIGWDAMEEKESVCTLSKWIEVPEAVRVSYKNSYHFSLKDMTMTFSSGKQPFN
ISRLHLAECVPTIASEAIDGIFARKYSSTHVRSGDIEYYLGSGGFLIAFQKLMSHGLAEM
YLEEAQRQNHLPRGRERRQAAGRRTASLQSGPQGDRITTHSSATFAMLQFAYDKIQAHVN
ELIGNLLEAWCELQNRQLIVWHEMKKLNPNSLMTSLFGQPVSARLLGDIVAVSKCIEIPI
ENIRMQDSMRMPGDPTMCYTRPVLIFRYSSSPESQFSANSTENHNLDILGQLGEHNEILQ
GRNLIEPCMINHRRYFLLGENYLLYEDYTFVRQVNASEIEEVSIFINLNATILEDLDFVP
VEVYTREELRDTGTLNYDDVVRYQNIYNKRFRDIDTVIRGDRGDAIFRAIADFFGNTLGE
VGKALGTVVMTAAAAVISTVSGIASFLSNPFAALGIGIAVVVSIILGLLAFKYVMNLKSN
PVQVLFPGAVPPAGTPPRPSRRYYKDEEEVEEDSDEDDRILATRVLKGLELLHKDEQKAR
RQKARFSAFAKNMRNLFRRKPRTKEDDYPLLEYPSWAEESEDE
>AJR27495.1 envelope glycoprotein B [Gallid alphaherpesvirus 1]
MQSYIAVNIDMASLKMLICVCVAILIPSTLSQDSHGIAGIIDPRDTASMDVGKISFSEAI
GSGAPKEPQIRNRIFACSSPTGASVARLAQPRHCHRHADSTNMTEGIAVVFKQNIVPYVF
NVTLYYKHITTVTTWALFSRPQITNEYVTRVPIDYHEIVRIDRSGECSSKATYHKNFMFF
EAYDNDEAEKKLPLVPSLLRSTVSKAFHTTNFTKRHQTLGYRTSTSVDCVVEYLQARSVY
PYDYFGMATGDTVEISPFYTKNTTGPRRHSVYRDYRFLEIANYQVRDLETGQIRPPKKRN
FLTDEQFTIGWDAMEEKESVCTLSKWIEVPEAVRVSYKNSYHFSLKDMTMTFSSGKQPFN
ISRLHLAECVPTIASEAIDGIFARKYSSTHVRSGDIEYYLGSGGFLIAFQKLMSHGLAEM
YLEEAQRQNHLPRGRERRQAAGRRTASLQSGPQGDRITTHSSATFAMLQFAYDKIQAHVN
ELIGNLLEAWCELQNRQLIVWHEMKKLNPNSLMTSLFGQPVSARLLGDIVAVSKCIEIPI
ENIRMQDSMRMPGDPTMCYTRPVLIFRYSSSPESQFSANSTENHNLDILGQLGEHNEILQ
GRNLIEPCMINHRRYFLLGENYLLYEDYTFVRQVNASEIEEVSIFINLNATILEDLDFVP
VEVYTREELRDTGTLNYDDVVRYQNIYNKRFRDIDTVIRGDRGDAIFRAIADFFGNTLGE
VGKALGTVVMTAAAAVISTVSGIASFLSNPFAALGIGIAVVVSIILGLLAFKYVMNLKSN
PVQVLFPGAVPPAGTPPRPSRRYYKDEEEVEEDSDEDDRILATRVLKGLELLHKDEQKAR
RQKARFSAFAKNMRNLFRRKPRTKEDDYPLLEYPSWAEESEDE
>AER28131.1 envelope glycoprotein B [Gallid alphaherpesvirus 1]
MQSYIAVNIDMASLKMLICVCVAILIPSTLSQDSHGIAGIIDPHDTASMDVGKISFSEAI
GSGAPKEPQIRNRIFACSSPTGASVARLAQPRHCHRHADSTNMTEGIAVVFKQNIAPYVF
NVTLYYKHITTVTTWALFSRPQITNEYVTRVPIDYHEIVRIDRSGECSSKATYHKNFMFF
EAYDNDEAEKKLPLVPSLLRSTVSKAFHTTNFTKRHQTLGYRTSTSVDCVVEYLQARSVY
PYDYFGMATGDTVEISPFYTKNTTGPRRHSVYRDYRFLEIANYQVRDLETGQIRPPKKRN
FLTDEQFTIGWDAMEEKESVCTLSKWIEVPEAVRVSYKNSYHFSLKDMTMTFSSGKQPFN
ISRLHLAECVPTIASEAIDGIFARKYSSTHVRSGDIEYYLGSGGFLIAFQKLMSHGLAEM
YLEEAQRQNHLPRGRERRQAAGRRTASLQSGPQGDRITTHSSATFAMLQFAYDKIQAHVN
ELIGNLLEAWCELQNRQLIVWHEMKKLNPNSLMTSLFGQPVSARLLGDIVAVSKCIEIPI
ENIRMQDSMRVPGDPTMCYTRPVLIFRYSSSPESQFSANSTENHNLDILGQLGEHNEILQ
GRNLIEPCMINHRRYFLLGENYLLYEDYTFVRQVNASEIEEVSTFINLNATILEDLDFVP
VEVYTREELRDTGTLNYDDVVRYQNIYNKRFRDIDTVIRGDRGDAIFRAIADFFGNTLGE
VGKALGTVVMTAAAAVISTVSGIASFLSNPFAALGIGIAVVVSIILGLLAFKYVMNLKSN
PVQVLFPGAVPPAGTPPRPSRRYYKDEEEVEEDSDEDDRILATRVLKGLELLHKDEQKAR
RQKARFSAFAKNMRNLFRRKPRTKEDDYPLLEYPSWAEESEDE
>AER28052.1 envelope glycoprotein B [Gallid alphaherpesvirus 1]
MQSYIAVNIDMASLKMLICVCVAILIPSTLSQDSHGIAGIIDPHDTASMDVGKISFSEAI
GSGAPKEPQIRNRIFACSSPTGASVARLAQPRHCHRHADSTNMTEGIAVVFKQNIAPYVF
NVTLYYKHITTVTTWALFSRPQITNEYVTRVPIDYHEIVRIDRSGECSSKATYHKNFMFF
EAYDNDEAEKKLPLVPSLLRSTVSKAFHTTNFTKRHQTLGYRTSTSVDCVVEYLQARSVY
PYDYFGMATGDTVEISPFYTKNTTGPRRHSVYRDYRFLEIANYQVRDLETGQIRPPKKRN
FLTDEQFTIGWDAMEEKESVCTLSKWIEVPEAVRVSYKNSYHFSLKDMTMTFSSGKQPFN
ISRLHLAECVPTIASEAIDGIFARKYSSTHVRSGDIEYYLGSGGFLIAFQKLMSHGLAEM
YLEEAQRQNHLPRGRERRQAAGRRTASLQSGPQGDRITTHSSATFAMLQFAYDKIQAHVN
ELIGNLLEAWCELQNRQLIVWHEMKKLNPNSLMTSLFGQPVSARLLGDIVAVSKCIEIPI
ENIRMQDSMRVPGDPTMCYTRPVLIFRYSSSPESQFSANSTENHNLDILGQLGEHNEILQ
GRNLIEPCMINHRRYFLLGENYLLYEDYTFVRQVNASEIEEVSTFINLNATILEDLDFVP
VEVYTREELRDTGTLNYDDVVRYQNIYNKRFRDIDTVIRGDRGDAIFRAIADFFGNTLGE
VGKALGTVVMTAAAAVISTVSGIASFLSNPFAALGIGIAVVVSIILGLLAFKYVMNLKSN
PVQVLFPGAVPPAGTPPRPSRRYYKDEEEVEEDSDEDDRILATRVLKGLELLHKDEQKAR
RQKARFSAFAKNMRNLFRRKPRTKEDDYPLLEYPSWAEESEDE
>AGN48336.1 envelope glycoprotein B [Gallid alphaherpesvirus 1]
MQSYIAVNIDMASLKMLICVCVAILIPSTLSQDSHGIAGIIDPRDTASMDVGKISFSEAI
GSGAPKEPQIKNRIFACSSPTGASVARLAQPRHCHRHADSTNMTEGIAVVFKQNIAPYVF
NVTLYYKHITTVTTWALFSRPQITNEYVTRVPIDYHEIVRIDRSGECSSKATYHKNFMFF
EAYDNDEAEKKLPLVPSLLRSTVSKAFHTTNFTKRHQTLGYRTSTSVDCVVEYLQARSVY
PYDYFGMATGDTVEISPFYTKNTTGPRRHSVYRDYRFLEIANYQVRDLETGQIRPPKKRN
FLTDEQFTIGWDAMEEKESVCTLSKWIEVPEAVRVSYKNSYHFSLKDMTMTFSSGKQPFN
ISRLHLAECVPTIASEAIDGIFARKYSSTHVRSGDIEYYLGSGGFLIAFQKLMSHGLAEM
YLEEAQRQNHLPRGRERRQAAGRRTASLQSGPQGDRITTHSSATFAMLQFAYDKIQAHVN
ELIGNLLEAWCELQNRQLIVWHEMKKLNPNSLMTSLFGQPVSARLLGDIVAVSKCIEIPI
ENIRMQDSMRMPGDPTMCYTRPVLIFRYSSSPESQFSANSTENHNLDILGQLGEHNEILQ
GRNLIEPCMINHRRYFLLGENYLLYEDYTFVRQVNASEIEEVSIFINLNATILEDLDFVP
VEVYTREELRDTGTLNYDDVVRYQNIYNKRFRDIDTVIRGDRGDAIFRAIADFFGNTLGE
VGKALGTVVMTAAAAVISTVSGIASFLSNPFAALGIGIAVVVSIILGLLAFKYVMNLKSN
PVQVLFPGAVPPAGTPPRPSRRYYKDEEEVEEDSDEDDRILATRVLKGLELLHKDEQKAR
RQKARFSAFAKNMRNLFRRKPRTKEDDYPLLEYPSWAEESEDE
>AGN48256.1 envelope glycoprotein B [Gallid alphaherpesvirus 1]
MQSYIAVNIDMASLKMLICVCVAILIPSTLSQDSHGIAGIIDPHDTASMDVGKISFSEAI
GSGAPKEPQIRNRIFACSSPTGASVARLAQPRHCHRHADSTNMTEGIAVVFKQNIAPYVF
NVTLYYKHITTVTTWALFSRPQITNEYVTRVPIDYHEIVRIDRSGECSSKATYHKNFMFF
EAYDNDEAEKKLPLVPSLLRSTVSKAFHTTNFTKRHQTLGYRTSTSVDCVVEYLQARSVY
PYDYFGMATGDTVEISPFYTKNTTGPRRHSVYRDYRFLEIANYQVRDLETGQIRPPKKRN
FLTDEQFTIGWDAMEEKESVCTLSKWIEVPEAVRVSYKNSYHFSLKDMTMTFSSGKQPFN
ISRLHLAECVPTIASEAIDGIFARKYSSTHVRSGDIEYYLGSGGFLIAFQKLMSHGLAEM
YLEEAQRQNHLPRGRERRQAAGRRTASLQSGPQGDRITTHSSATFAMLQFAYDKIQAHVN
ELIGNLLEAWCELQNRQLIVWHEMKKLNPNSLMTSLFGQPVSARLLGDIVAVSKCIEIPI
ENIRMQDSMRVPGDPTMCYTRPVLIFRYSSSPESQFSANSTENHNLDILGQLGEHNEILQ
GRNLIEPCMINHRRYFLLGENYLLYEDYTFVRQVNASEIEEVSTFINLNATILEDLDFVP
VEVYTREELRDTGTLNYDDVVRYQNIYNKRFRDIDTVIRGDRGDAISRAIADFFGNTLGE
VGKALGTVVMTAAAAVISTVSGIASFLSNPFAALGIGIAVVVSIILGLLAFKYVMNLKSN
PVQVLFPGAVPPAGTPPRPSRRYYKDEEEVEEDSDEDDRILATRVLKGLELLHKDEQKAR
RQKARFSAFAKNMRNLFRRKPRTKEDDYPLLEYPSWAEESEDE
>AGN48178.1 envelope glycoprotein B [Gallid alphaherpesvirus 1]
MQSYIAVNIDMASLKMLICVCVAILIPSTLSQDSHGIAGIIDPRDTASMDVGKISFSEAI
GSGAPKEPQIKNRIFACSSPTGASVARLAQPRHCHRHADSTNMTEGIAVVFKQNIVPYVF
NVTLYYKHITTVTTWALFSRPQITNEYVTRVPIDYHEIVRIDRSGECSSKATYHKNFMFF
EAYDNDEAEKKLPLVPSLLRSTVSKALHTTNFTKRHQTLGYRTSTSVDCVVEYLQARSVY
PYDYFGMATGDTVEISPFYTKNTTGPRRHSVYRDYRFLEIANYQVRDLETGQIRPPKKRN
FLTDEQFTIGWDAMEEKESVCTLSKWIEVPEAVRVSYKNSYHFSLKDMTMTFSSGKQPFN
ISRLHLAECVPTIASEAIDGIFARKYSSTHVRSGDIEYYLGSGGFLIAFQKLMSHGLAEM
YLEEAQRQNHLPRGRERRQAAGRRTASLQSGPQGDRITTHSSATFAMLQFAYDKIQAHVN
ELIGNLLEAWCELQNRQLIVWHEMKKLNPNSLMTSLFGQPVSARLLGDIVAVSKCIEIPI
ENIRMQDSMRMPGDPTMCYTRPVLIFRYSSSPESQFSANSTENHNLDILGQLGEHNEILQ
GRNLIEPCMINHRRYFLLGENYLLYEDYTFVRQVNASEIEEVSIFINLNATILEDLDFVP
VEVYTREELRDTGTLNYDDVVRYQNIYNKRFRDIDTVIRGDRGDAIFRAIADFFGNTLGE
VGKALGTVVMTAAAAVISTVSGIASFLSNPFAALGIGIAVVVSIILGLLAFKYVMNLKSN
PVQVLFPGAVPPAGTPPRPSRRYYKDEEEVEEDSDEDDRILATRVLKGLELLHKDEQKAR
RQKARFSAFAKNMRNLFRRKPRTKEDDYPLLEYPSWAEESEDE
>AGC23137.1 envelope glycoprotein B [Gallid alphaherpesvirus 1]
MQSYIAVNIDMASLKMLICVCVAILIPSTLSQDSHGIAGIIDPHDTASMDVGKISFSEAI
GSGAPKEPQIRNRIFACSSPTGASVARLAQPRHCHRHADSTNMTEGIAVVFKQNIAPYVF
NVTLYYKHITTVTTWALFSRPQITNEYVTRVPIDYHEIVRIDRSGECSSKATYHKNFMFF
EAYDNDEAEKKLPLVPSLLRSTVSKAFHTTNFTKRHQTLGYRTSTSVDCVVEYLQARSVY
PHDYFGMATGDTVEISPFYTKNTTGPRRHSVYRDYRFLEIANYQVRDLETGQIRPPKKRN
FLTDEQFTIGWDAMEEKESVCTLSKWIEVPEAVRVSYKNSYHFSLKDMTMTFSSGKQPFN
ISRLHLAECVPTIASEAIDGIFARKYSSTHVRSGDIEYYLGSGGFLIAFQKLMSHGLAEM
YLEEAQRQNHLPRGRERRQAAGRRTASLQSGPQGDRITTHSSATFAMLQFAYDKIQAHVN
ELIGNLLEAWCELQNRQLIVWHEMKKLNPNSLMTSLFGQPVSARLLGDIVAVSKCIEIPI
ENIRMQDSMRMPGDPTMCYTRPVLIFRYSSSPESQFSANSTENHNLDILGQLGEHNEILQ
GRNLIEPCMINHRRYFLLGENYLLYEDYTFVRQVNASEIEEVSTFINLNATILEDLDFVP
VEVYTREELRDTGTLNYDDVVRYQNIYNKRFRDIDTVIRGDRGDAIFRAIADFFGNTLGE
VGKALGTVVMTAAAAVISTVSGIASFLSNPFAALGIGIAVVVSIILGLLAFKYVMNLKSN
PVQVLFPGAVPPAGTPPRPSRRYYKDEEEVEEDSDEDDRILATRVLKGLELLHKDEQKAR
RQKARFSAFAKNMRNLFRRKPRTKEDDYPLLEYPSWAEESEDE
>AGC23058.1 envelope glycoprotein B [Gallid alphaherpesvirus 1]
MQSYIAVNIDMASLKMLICVCVAILIPSTLSQDSHGIAGIIDPHDTASMDVGKISFSEAI
GSGAPKEPQIRNRIFACSSPTGASVARLAQPRHCHRHADSTNMTEGIAVVFKQNIAPYVF
NVTLYYKHITTVTTWALFSRPQITNEYVTRVPIDYHEIVRIDRSGECSSKATYHKNFMFF
EAYDNDEAEKKLPLVPSLLRSTVSKAFHTTNFTKRHQTLGYRTSTSVDCVVEYLQARSVY
PYDYFGMATGDTVEISPFYTKNTTGPRRHSVYRDYRFLEIANYQVRDLETGQIRPPKKRN
FLTDEQFTIGWDAMEEKESVCTLSKWIEVPEAVRVSYKNSYHFSLKDMTMTFSSGKQPFN
ISRLHLAECVPTIASEAIDGIFARKYSSTHVRSGDIEYYLGSGGFLIAFQKLMSHGLAEM
YLEEAQRQNHLPRGRERRQAAGRRTASLQSGPQGDRITTHSSATFAMLQFAYDKIQAHVN
ELIGNLLEAWCELQNRQLIVWHEMKKLNPNSLMTSLFGQPVSARLLGDIVAVSKCIEIPI
ENIRMQDSMRMPGDPTMCYTRPVLIFRYSSSPESQFSANSTENHNLDILGQLGEHNEILQ
GRNLIEPCMINHRRYFLLGENYLLYEDYTFVRQVNASEIEEVSTFINLNATILEDLDFVP
VEVYTREELRDTGTLNYDDVVRYQNIYNKRFRDIDTVIRGDRGDAIFRAIADFFGNTLGE
VGKALGTVVMTAAAAVISTVSGIASFLSNPFAALGIGIAVVVSIILGLLAFKYVMNLKSN
PVQVLFPGAVPPAGTPPRPSRRYYKDEEEVEEDSDEDDRILATRVLKGLELLHKDEQKAR
RQKARFSAFAKNMRNLFRRKPRTKEDDYPLLEYPSWAEESEDE
>AFN02008.1 envelope glycoprotein B [Gallid alphaherpesvirus 1]
MQSYIAVNIDMASLKMLICVCVAILIPSTLSQDSHGIAGIIDPHDTASMDVGKISFSEAI
GSGAPKEPQIRNRIFACSSPTGASVARLAQPRHCHRHADSTNMTEGIAVVFKQNIAPYVF
NVTLYYKHITTVTTWALFSRPQITNEYVTRVPIDYHEIVRIDRSGECSSKATYHKNFMFF
EAYDNDEAEKKLPLVPSLLRSTVSKAFHTTNFTKRHQTLGYRTSTSVDCVVEYLQARSVY
PYDYFGMATGDTVEISPFYTKNTTGPRRHSVYRDYRFLEIANYQVRDLETGQIRPPKKRN
FLTDEQFTIGWDAMEEKESVCTLSKWIEVPEAVRVSYKNSYHFSLKDMTMTFSSGKQPFN
ISRLHLAECVPTIASEAIDGIFARKYSSTHVRSGDIEYYLGSGGFLIAFQKLMSHGLAEM
YLEEAQRQNHLPRGRERRQAAGRRTASLQSGPQGDRITTHSSATFAMLQFAYDKIQAHVN
ELIGNLLEAWCELQNRQLIVWHEMKKLNPNSLMTSLFGQPVSARLLGDIVAVSKCIEIPI
ENIRMQDSMRVPGDPTMCYTRPVLIFRYSSSPESQFSANSTENHNLDILGQLGEHNEILQ
GRNLIEPCMINHRRYFLLGENYLLYEDYTFVRQVNASEIEEVSTFINLNATILEDLDFVP
VEVYTREELRDTGTLNYDDVVRYQNIYNKRFRDIDTVIRGDRGDAIFRAIADFFGNTLGE
VGKALGTVVMTAAAAVISTVSGIASFLSNPFAALGIGIAVVVSIILGLLAFKYVMNLKSN
PVQVLFPGAVPPAGTPPRPSRRYYKDEEEVEEDSDEDDRILATRVLKGLELLHKDEQKAR
RQKARFSAFAKNMRNLFRRKPRTKEDDYPLLEYPSWAEESEDE
>AFN01929.1 envelope glycoprotein B [Gallid alphaherpesvirus 1]
MQSYIAVNIDMASLKMLICVCVAILIPSTLSQDSHGIAGIIDPHDTASMDVGKISFSEAI
GSGAPKEPQIRNRIFACSSPTGASVARLAQPRHCHRHADSTNMTEGIAVVFKQNIAPYVF
NVTLYYKHITTVTTWALFSRPQITNEYVTRVPIDYHEIVRIDRSGECSSKATYHKNFMFF
EAYDNDEAEKKLPLVPSLLRSTVSKAFHTTNFTKRHQTLGYRTSTSVDCVVEYLQARSVY
PYDYFGMATGDTVEISPFYTKNTTGPRRHSVYRDYRFLEIANYQVRDLETGQIRPPKKRN
FLTDEQFTIGWDAMEEKESVCTLSKWIEVPEAVRVSYKNSYHFSLKDMTMTFSSGKQPFN
ISRLHLAECVPTIASEAIDGIFARKYSSTHVRSGDIEYYLGSGGFLIAFQKLMSHGLAEM
YLEEAQRQNHLPRGRERRQAAGRRTASLQSGPQGDRITTHSSATFAMLQFAYDKIQAHVN
ELIGNLLEAWCELQNRQLIVWHEMKKLNPNSLMTSLFGQPVSARLLGDIVAVSKCIEIPI
ENIRMQDSMRVPGDPTMCYTRPVLIFRYSSSPESQFSANSTENHNLDILGQLGEHNEILQ
GRNLIEPCMINHRRYFLLGENYLLYEDYTFVRQVNASEIEEVSTFINLNATILEDLDFVP
VEVYTREELRDTGTLNYDDVVRYQNIYNKRFRDIDTVIRGDRGDAIFRAIADFFGNTLGE
VGKALGTVVMTAAAAVISTVSGIASFLSNPFAALGIGIAVVVSIILGLLAFKYVMNLKSN
PVQVLFPGAVPPAGTPPRPSRRYYKDEEEVEEDSDEDDRILATRVLKGLELLHKDEQKAR
RQKARFSAFAKNMRNLFRRKPRTKEDDYPLLEYPSWAEESEDE
>AEW67850.1 envelope glycoprotein B [Gallid alphaherpesvirus 1]
MQSYIAVNIDMASLKMLICVCVAILIPSTLSQDSHGIAGIIDPRDTASMDVGKISFSEAI
GSGAPKEPQIRNRIFACSSPTGASVARLAQPRHCHRHADSTNMTEGIAVVFKQNIAPYVF
NVTLYYKHITTVTTWALFSRPQITNEYVTRVPIDYHEIVRIDRSGECSSKATYHKNFMFF
EAYDNDEAEKKLPLVPSLLRSTVSKAFHTTNFTKRHQTLGYRTSTSVDCVVEYLQARSVY
PYDYFGMATGDTVEISPFYTKNTTGPRRHSVYRDYRFLEIANYQVRDLETGQIRPPKKRN
FLTDEQFTIGWDAMEEKESVCTLSKWIEVPEAVRVSYKNSYHFSLKDMTMTFSSGKQPFN
ISRLHLAECVPTIASEAIDGIFARKYSSTHVRSGDIEYYLGSGGFLIAFQKLMSHGLAEM
YLEEAQRQNHLPRGRERRQAAGRRTASLQSGPQGDRITTHSSATFAMLQFAYDKIQAHVN
ELIGNLLEAWCELQNRQLIVWHEMKKLNPNSLMTSLFGQPVSARLLGDIVAVSKCIEIPI
ENIRMQDSMRMPGDPTMCYTRPVLIFRYSSSPESQFSANSTENHNLDILGQLGEHNEILQ
GRNLIEPCMINHRRYFLLGENYLLYEDYTFVRQVNASEIEEVSIFINLNATILEDLDFVP
VEVYTREELRDTGTLNYDDVVRYQNIYNKRFRDIDTVIRGDRGDAIFRAIADFFGNTLGE
VGKALGTVVMTAAAAVISTVSGIASFLSNPFAALGIGIAVVVSIILGLLAFKYVMNLKSN
PVQVLFPGAVPPAGTPPRPSRRYYKDEEEVEEDSDEDDRILATRVLKGLELLHKDEQKAR
RQKARFSAFAKNMRNLFRRKPRTKEDDYPLLEYPSWAEESEDE
>AEW67771.1 envelope glycoprotein B [Gallid alphaherpesvirus 1]
MQSYIAVNIDMASLKMLICVCVAILIPSTLSQDSHGIAGIIDPRDTASMDVGKISFSEAI
GSGAPKEPQIRNRIFACSSPTGASVARLAQPRHCHRHADSTNMTEGIAVVFKQNIAPYVF
NVTLYYKHITTVTTWALFSRPQITNEYVTRVPIDYHEIVRIDRSGECSSKATYHKNFMFF
EAYDNDEAEKKLPLVPSLLRSTVSKAFHTTNFTKRHQTLGYRTSTSVDCVVEYLQARSVY
PYDYFGMATGDTVEISPFYTKNTTGPRRHSVYRDYRFLEIANYQVRDLETGQIRPPKKRN
FLTDEQFTIGWDAMEEKESVCTLSKWIEVPEAVRVSYKNSYHFSLKDMTMTFSSGKQPFN
ISRLHLAECVPTIASEAIDGIFARKYSSTHVRSGDIEYYLGSGGFLIAFQKLMSHGLAEM
YLEEAQRQNHLPRGRERRQAAGRRTASLQSGPQGDRITTHSSATFAMLQFAYDKIQAHVN
ELIGNLLEAWCELQNRQLIVWHEMKKLNPNSLMTSLFGQPVSARLLGDIVAVSKCIEIPI
ENIRMQDSMRMPGDPTMCYTRPVLIFRYSSSPESQFSANSTENHNLDILGQLGEHNEILQ
GRNLIEPCMINHRRYFLLGENYLLYEDYTFVRQVNASEIEEVSIFINLNATILEDLDFVP
VEVYTREELRDTGTLNYDDVVRYQNIYNKRFRDIDTVIRGDRGDAIFRAIADFFGNTLGE
VGKALGTVVMTAAAAVISTVSGIASFLSNPFAALGIGIAVVVSIILGLLAFKYVMNLKSN
PVQVLFPGAVPPAGTPPRPSRRYYKDEEEVEEDSDEDDRILATRVLKGLELLHKDEQKAR
RQKARFSAFAKNMRNLFRRKPRTKEDDYPLLEYPSWAEESEDE
>AEB97319.1 envelope glycoprotein B [Gallid alphaherpesvirus 1]
MQSYIAVNIDMASLKMLICVCVAILIPSTLSQDSHGIAGIIDPRDTASMDVGKISFSEAI
GSGAPKEPQIRNRIFACSSPTGASVARLAQPRHCHRHADSTNMTEGIAVVFKQNIVPYVF
NVTLYYKHITTVTTWALFSRPQITNEYVTRVPIDYHEIVRIDRSGECSSKATYHKNFMFF
EAYDNDEAEKKLPLVPSLLRSTVSKAFHTTNFTKRHQTLGYRTSTSVDCVVEYLQARSVY
PYDYFGMATGDTVEISPFYTKNTTGPRRHSVYRDYRFLEIANYQVRDLETGQIRPPKKRN
FLTDEQFTIGWDAMEEKESVCTLSKWIEVPEAVRVSYKNSYHFSLKDMTMTFSSGKQPFN
ISRLHLAECVPTIASEAIDGIFARKYSSTHVRSGDIEYYLGSGGFLIAFQKLMSHGLAEM
YLEEAQRQNHLPRGRERRQAAGRRTASLQSGPQGDRITTHSSATFAMLQFAYDKIQAHVN
ELIGNLLEAWCELQNRQLIVWHEMKKLNPNSLMTSLFGQPVSARLLGDIVAVSKCIEIPI
ENIRMQDSMRMPGDPTMCYTRPVLIFRYSSSPESQFSANSTENHNLDILGQLGEHNEILQ
GRNLIEPCMINHRRYFLLGENYLLYEDYTFVRQVNASEIEEVSIFINLNATILEDLDFVP
VEVYTREELRDTGTLNYDDVVRYQNIYNKRFRDIDTVIRGDRGDAIFRAIADFFGNTLGE
VGKALGTVVMTAAAAVISTVSGIASFLSNPFAALGIGIAVVVSIILGLLAFKYVMNLKSN
PVQVLFPGAVPPAGTPPRPSRRYYKDEEEVEEDSDEDDRILATRVLKGLELLHKDEQKAR
RQKARFSAFAKNMRNLFRRKPRTKEDDYPLLEYPSWAEESEDE
>ABX59533.1 envelope glycoprotein B [Gallid alphaherpesvirus 1]
MQSYIAVNIDMASLKMLICVCVAILIPSTLSQDSHGIAGIIDPHDTASMDVGKISFSEAI
GSGAPKEPQIRNRIFACSSPTGASVARLAQPRHCHRHADSTNMTEGIAVVFKQNIAPYVF
NVTLYYKHITTVTTWALFSRPQITNEYVTRVPIDYHEIVRIDRSGECSSKATYHKNFMFF
EAYDNDEAEKKLPLVPSLLRSTVSKAFHTTNFTKRHQTLGYRTSTSVDCVVEYLQARSVY
PYDYFGMATGDTVEISPFYTKNTTGPRRHSVYRDYRFLEIANYQVRDLETGQIRPPKKRN
FLTDEQFTIGWDAMEEKESVCTLSKWIEVPEAVRVSYKNSYHFSLKDMTMTFSSGKQPFN
ISRLHLAECVPTIASEAIDGIFARKYSSTHVRSGDIEYYLGSGGFLIAFQKLMSHGLAEM
YLEEAQRQNHLPRGRERRQAAGRRTASLQSGPQGDRITTHSSATFAMLQFAYDKIQAHVN
ELIGNLLEAWCELQNRQLIVWHEMKKLNPNSLMTSLFGQPVSARLLGDIVAVSKCIEIPI
ENIRMQDSMRVPGDPTMCYTRPVLIFRYSSSPESQFSANSTENHNLDILGQLGEHNEILQ
GRNLIEPCMINHRRYFLLGENYLLYEDYTFVRQVNASEIEEVSTFINLNATILEDLDFVP
VEVYTREELRDTGTLNYDDVVRYQNIYNKRFRDIDTVIRGDRGDAIFRAIADFFGNTLGE
VGKALGTVVMTAAAAVISTVSGIASFLSNPFAALGIGIAVVVSIILGLLAFKYVMNLKSN
PVQVLFPGAVPPAGTPPRPSRRYYKDEEEVEEDSDEDDRILATRVLKGLELLHKDEQKAR
RQKARFSAFAKNMRNLFRRKPRTKEDDYPLLEYPSWAEESEDE
>ABX59532.1 envelope glycoprotein B [Gallid alphaherpesvirus 1]
MQSYIAVNIDMASLKMLICVCVAILIPSTLSQDSHGIAGIIDPHDTASMDVGKISFSEAI
GSGAPKEPQIRNRIFACSSPTGASVARLAQPRHCHRHADSTNMTEGIAVVFKQNIAPYVF
NVTLYYKHITTVTTWALFSRPQITNEYVTRVPIDYHEIVRIDRSGECSSKATYHKNFMFF
EAYDNDEAEKKLPLVPSLLRSTVSKAFHTTNFTKRHQTLGYRTSTSVDCVVEYLQARSVY
PYDYFGMATGDTVEISPFYTKNTTGPRRHSVYRDYRFLEIANYQVRDLETGQIRPPKKRN
FLTDEQFTIGWDAMEEKESVCTLSKWIEVPEAVRVSYKNSYHFSLKDMTMTFSSGKQPFN
ISRLHLAECVPTIASEAIDGIFARKYSSTHVRSGDIEYYLGSGGFLIAFQKLMSHGLAEM
YLEEAQRQNHLPRGRERRQAAGRRTASLQSGPQGDRITTHSSATFAMLQFAYDKIQAHVN
ELIGNLLEAWCELQNRQLIVWHEMKKLNPNSLMTSLFGQPVSARLLGDIVAVSKCIEIPI
ENIRMQDSMRVPGDPTMCYTRPVLIFRYSSSPESQFSANSTENHNLDILGQLGEHNEILQ
GRNLIEPCMINHRRYFLLGENYLLYEDYTFVRQVNASEIEEVSTFINLNATILEDLDFVP
VEVYTREELRDTGTLNYDDVVRYQNIYNKRFRDIDTVIRGDRGDAIFRAIADFFGNTLGE
VGKALGTVVMTAAAAVISTVSGIASFLSNPFAALGIGIAVVVSIILGLLAFKYVMNLKSN
PVQVLFPGAVPPAGTPPRPSRRYYKDEEEVEEDSDEDDRILATRVLKGLELLHKDEQKAR
RQKARFSAFAKNMRNLFRRKPRTKEDDYPLLEYPSWAEESEDE
>ABX59531.1 envelope glycoprotein B [Gallid alphaherpesvirus 1]
MQSYIAVNIDMASLKMLICVCVAILIPSTLSQDSHGIAGIIDPRDTASMDVGKISFSEAI
GSGAPKEPQIRNRIFACSSPTGASVARLAQPRHCHRHADSTNMTEGIAVVFKQNIAPYVF
NVTLYYKHITTVTTWALFSRPQITNEYVTRVPIDYHEIVRIDRSGECSSKATYHKNFMFF
EAYDNDEAEKKLPLVPSLLRSTVSKAFHTTNFTKRHQTLGYRTSTSVDCVVEYLQARSVY
PYDYFGMATGDTVEISPFYTKNTTGPRRHSVYRDYRFLEIANYQVRDLETGQIRPPKKRN
FLTDEQFTIGWDAMEEKESVCTLSKWIEVPEAVRVSYKNSYHFSLKDMTMTFSSGKQPFN
ISRLHLAECVPTIASEAIDGIFARKYSSTHVRSGDIEYYLGSGGFLIAFQKLMSHGLAEM
YLEEAQRQNHLPRGRERRQAAGRRTASLQSGPQGDRITTHSSATFAMLQFAYDKIQAHVN
ELIGNLLEAWCELQNRQLIVWHEMKKLNPNSLMTSLFGQPVSARLLGDIVAVSKCIEIPI
ENIRMQDSMRMPGDPTMCYTRPVLIFRYSSSPESQFSANSTENHNLDILGQLGEHNEILQ
GRNLIEPCMINHRRYFLLGENYLLYEDYTFVRQVNASEIEEVSTFINLNATILEDLDFVP
VEVYTREELRDTGTLNYDDVVRYQNIYNKRFRDIDTVIRGDRGDAIFRAIADFFGNTLGE
VGKALGTVVMTAAAAVISTVSGIASFLSNPFAALGIGIAVVVSIILGLLAFKYVMNLKSN
PVQVLFPGAVPPAGTPPRSSRRYYRDEEEVEEDSDEDDRILATRVLKGLELLHKDEQKAR
RQKARFSAFAKNMRNLFRRKPRTKEDDYPLLEYPSWAEESEDE
>ABX59530.1 envelope glycoprotein B [Gallid alphaherpesvirus 1]
MQSYIAVNIDMASLKMLICVCVAILIPSTLSQDSHGIAGIIDPRDTASMDVGKISFSEAI
GSGAPKEPQIRNRIFACSSPTGASVARLAQPRHCHRHADSTNMTEGIAVVFKQNIAPYVF
NVTLYYKHITTVTTWALFSRPQITNEYVTRVPIDYHEIVRIDRSGECSSKATYHKNFMFF
EAYDNDEAEKKLPLVPSLLRSTVSKAFHTTNFTKRHQTLGYRTSTSVDCVVEYLQARSVY
PYDYFGMATGDTVEISPFYTKNTTGPRRHSVYRDYRFLEIANYQVRDLETGQIRPPKKRN
FLTDEQFTIGWDAMEEKESVCTLSKWIEVPEAVRVSYKNSYHFSLKDMTMTFSSGKQPFN
ISRLHLAECVPTIASEAIDGIFARKYSSTHVRSGDIEYYLGSGGFLIAFQKLMSHGLAEM
YLEEAQRQNHLPRGRERRQAAGRRTASLQSGPQGDRITTHSSATFAMLQFAYDKIQAHVN
ELIGNLLEAWCELQNRQLIVWHEMKKLNPNSLMTSLFGQPVSARLLGDIVAVSKCIEIPI
ENIRMQDSMRMPGDPTMCYTRPVLIFRYSSSPESQFSANSTENHNLDILGQLGEHNEILQ
GRNLIEPCMINHRRYFLLGENYLLYEDYTFVRQVNASEIEEVSTFINLNATILEDLDFVP
VEVYTREELRDTGTLNYDDVVRYQNIYNKRFRDIDTVIRGDRGDAIFRAIADFFGNTLGE
VGKALGTVVMTAAAAVISTVSGIASFLSNPFAALGIGIAVVVSIILGLLAFKYVMNLKSN
PVQVLFPGAVPPAGTPPRSSRRYYRDEEEVEEDSDEDDRILATRVLKGLELLHKDEQKAR
RQKARFSAFAKNMRNLFRRKPRTKEDDYPLLEYPSWAEESEDE
>ABX59529.1 envelope glycoprotein B [Gallid alphaherpesvirus 1]
MQSYIAVNIDMASLKMLICVCVAILIPSTLSQDSHGIAGIIDPRDTASMDVGKISFSEAI
GSGAPKEPQIRNRIFACSSPTGASVARLAQPRHCHRHADSTNMTEGIAVVFKQNIAPYVF
NVTLYYKHITTVTTWALFSRPQITNEYVTRVPIDYHEIVRIDRSGECSSKATYHKNFMFF
EAYDNDEAEKKLPLVPSLLRSTVSKAFHTTNFTKRHQTLGYRTSTSVDCVVEYLQARSVY
PYDYFGMATGDTVEISPFYTKNTTGPRRHSVYRDYRFLEIANYQVRDLETGQIRPPKKRN
FLTDEQFTIGWDAMEEKESVCTLSKWIEVPEAVRVSYKNSYHFSLKDMTMTFSSGKQPFN
ISRLHLAECVPTIASEAIDGIFARKYSSTHVRSGDIEYYLGSGGFLIAFQKLMSHGLAEM
YLEEAQRQNHLPRGRERRQAAGRRTASLQSGPQGDRITTHSSATFAMLQFAYDKIQAHVN
ELIGNLLEAWCELQNRQLIVWHEMKKLNPNSLMTSLFGQPVSARLLGDIVAVSKCIEIPI
ENIRMQDSMRMPGDPTMCYTRPVLIFRYSSSPESQFSANSTENHNLDILGQLGEHNEILQ
GRNLIEPCMINHRRYFLLGENYLLYEDYTFVRQVNASEIEEVSTFINLNATILEDLDFVP
VEVYTREELRDTGTLNYDDVVRYQNIYNKRFRDIDTVIRGDRGDAIFRAIADFFGNTLGE
VGKALGTVVMTAAAAVISTVSGIASFLSNPFAALGIGIAVVVSIILGLLAFKYVMNLKSN
PVQVLFPGAVPPAGTPPRSSRRYYRDEEEVEEDSDEDDRILATRVLKGLELLHKDEQKAR
RQKARFSAFAKNMRNLFRRKPRTKEDDYPLLEYPSWAEESEDE
>ABX59528.1 envelope glycoprotein B [Gallid alphaherpesvirus 1]
MQSYIAVNIDMASLKMLICVCVAILIPSTLSQDSHGIAGIIDPRDTASMDVGKISFSEAI
GSGAPKEPQIRNRIFACSSPTGASVARLAQPRHCHRHADSTNMTEGIAVVFKQNIAPYVF
NVTLYYKHITTVTTWALFSRPQITNEYVTRVPIDYHEIVRIDRSGECSSKATYHKNFMFF
EAYDNDEAEKKLPLVPSLLRSTVSKAFHTTNFTKRHQTLGYRTSTSVDCVVEYLQARSVY
PYDYFGMATGDTVEISPFYTKNTTGPRRHSVYRDYRFLEIANYQVRDLETGQIRPPKKRN
FLTDEQFTIGWDAMEEKESVCTLSKWIEVPEAVRVSYKNSYHFSLKDMTMTFSSGKQPFN
ISRLHLAECVPTIASEAIDGIFARKYSSTHVRSGDIEYYLGSGGFLIAFQKLMSHGLAEM
YLEEAQRQNHLPRGRERRQAAGRRTASLQSGPQGDRITTHSSATFAMLQFAYDKIQAHVN
ELIGNLLEAWCELQNRQLIVWHEMKKLNPNSLMTSLFGQPVSARLLGDIVAVSKCIEIPI
ENIRMQDSMRMPGDPTMCYTRPVLIFRYSSSPESQFSANSTENHNLDILGQLGEHNEILQ
GRNLIEPCMINHRRYFLLGENYLLYEDYTFVRQVNASEIEEVSTFINLNATILEDLDFVP
VEVYTREELRDTGTLNYDDVVRYQNIYNKRFRDIDTVIRGDRGDAIFRAIADFFGNTLGE
VGKALGTVVMTAAAAVISTVSGIASFLSNPFAALGIGIAVVVSIILGLLAFKYVMNLKSN
PVQVLFPGAVPPAGTPPRSSRRYYRDEEEVEEDSDEDDRILATRVLKGLELLHKDEQKAR
RQKARFSAFAKNMRNLFRRKPRTKEDDYPLLEYPSWAEESEDE
>ABX59526.1 envelope glycoprotein B [Gallid alphaherpesvirus 1]
MQSYIAVNIDMASLKMLICVCVAILIPSTLSQDSHGIAGIIDPRDTASMDVGKISFSEAI
GSGAPKEPQIRNRIFACSSPTGASVARLAQPRHCHRHADSTNMTEGIAVVFKQNIAPYVF
NVTLYYKHITTVTTWALFSRPQITNEYVTRVPIDYHEIVRIDRSGECSSKATYHKNFMFF
EAYDNDEAEKKLPLVPSLLRSTVSKAFHTTNFTKRHQTLGYRTSTSVDCVVEYLQARSVY
PYDYFGMATGDTVEISPFYTKNTTGPRRHSVYRDYRFLEIANYQVRDLETGQIRPPKKRN
FLTDEQFTIGWDAMEEKESVCTLSKWIEVPEAVRVSYKNSYHFSLKDMTMTFSSGKQPFN
ISRLHLAECVPTIASEAIDGIFARKYSSTHVRSGDIEYYLGSGGFLIAFQKLMSHGLAEM
YLEEAQRQNHLPRGRERRQAAGRRTASLQSGPQGDRITTHSSATFAMLQFAYDKIQAHVN
ELIGNLLEAWCELQNRQLIVWHEMKKLNPNSLMTSLFGQPVSARLLGDIVAVSKCIEIPI
ENIRMQDSMRMPGDPTMCYTRPVLIFRYSSSPESQFSANSTENHNLDILGQLGEHNEILQ
GRNLIEPCMINHRRYFLLGENYLLYEDYTFVRQVNASEIEEVSTFINLNATILEDLDFVP
VEVYTREELRDTGTLNYDDVVRYQNIYNKRFRDIDTVIRGDRGDAIFRAIADFFGNTLGE
VGKALGTVVMTAAAAVISTVSGIASFLSNPFAALGIGIAVVVSIILGLLAFKYVMNLKSN
PVQVLFPGAVPPAGTPPRPSRRYYKDEEEVEEDSDEDDRILATRVLKGLELLHKDEQKAR
RQKARFSAFAKNMRNLFRRKPRTKEDDYPLLEYPSWAEESEDE
>ABX59521.1 envelope glycoprotein B [Gallid alphaherpesvirus 1]
MQSYIAVNIDMASLKMLICVCVAILIPSTLSQDSHGIAGIIDPHDTASMDVGKISFSEAI
GSGAPKEPQIRNRIFACSSPTGASVARLAQPRHCHRHADSTNMTEGIAVVFKQNIAPYVF
NVTLYYKHITTVTTWALFSRPQITNEYVTRVPIDYHEIVRIDRSGECSSKATYHKNFMFF
EAYDNDEAEKKLPLVPSLLRSTVSKAFHTTNFTKRHQTLGYRTSTSVDCVVEYLQARSVY
PYDYFGMATGDTVEISPFYTKNTTGPRRHSVYRDYRFLEIANYQVRDLETGQIRPPKKRN
FLTDEQFTIGWDAMEEKESVCTLSKWIEVPEAVRVSYKNSYHFSLKDMTMTFSSGKQPFN
ISRLHLAECVPTIASEAIDGIFARKYSSTHVRSGDIEYYLGSGGFLIAFQKLMSHGLAEM
YLEEAQRQNHLPRGRERRQAAGRRTASLQSGPQGDRITTHSSATFAMLQFAYDKIQAHVN
ELIGNLLEAWCELQNRQLIVWHEMKKLNPNSLMTSLFGQPVSARLLGDIVAVSKCIEIPI
ENIRMQDSMRVPGDPTMCYTRPVLIFRYSSSPESQFSANSTENHNLDILGQLGEHNEILQ
GRNLIEPCMINHRRYFLLGENYLLYEDYTFVRQVNASEIEEVSTFINLNATILEDLDFVP
VEVYTREELRDTGTLNYDDVVRYQNIYNKRFRDIDTVIRGDRGDAIFRAIADFFGNTLGE
VGKALGTVVMTAAAAVISTVSGIASFLSNPFAALGIGIAVVVSIILGLLAFKYVMNLKSN
PVQVLFPGAVPPAGTPPRPSRRYYKDEEEVEEDSDEDDRILATRVLKGLELLHKDEQKAR
RQKARFSAFAKNMRNLFRRKPRTKEDDYPLLEYPSWAEESEDE
>ABX59520.1 envelope glycoprotein B [Gallid alphaherpesvirus 1]
MQSYIAVNIDMASLKMLICVCVAILIPSTLSQDSHGIAGIIDPRDTASMDVGKISFSEAI
GSGAPKEPQIRNRIFACSSPTGASVARLAQPRHCHRHADSTNMTEGIAVVFKQNIAPYVF
NVTLYYKHITTVTTWALFSRPQITNEYVTRVPIDYHEIVRIDRSGECSSKATYHKNFMFF
EAYDNDEAEKKLPLVPSLLRSTVSKAFHTTNFTKRHQTLGYRTSTSVDCVVEYLQARSVY
PYDYFGMATGDTVEISPFYTKNTTGPRRHSVYRDYRFLEIANYQVRDLETGQIRPPKKRN
FLTDEQFTIGWDAMEEKESVCTLSKWIEVPEAVRVSYKNSYHFSLKDMTMTFSSGKQPFN
ISRLHLAECVPTIASEAIDGIFARKYSSTHVRSGDIEYYLGSGGFLIAFQKLMSHGLAEM
YLEEAQRQNHLPRGRERRQAAGRRTASLQSGPQGDRITTHSSATFAMLQFAYDKIQAHVN
ELIGNLLEAWCELQNRQLIVWHEMKKLNPNSLMTSLFGQPVSARLLGDIVAVSKCIEIPI
ENIRMQDSMRMPGDPTMCYTRPVLIFRYSSSPESQFSANSTENHNLDILGQLGEHNEILQ
GRNLIEPCMINHRRYFLLGENYLLYEDYTFVRQVNASEIEEVSIFINLNATILEDLDFVP
VEVYTREELRDTGTLNYDDVVRYQNIYNKRFRDIDTVIRGDRGDAIFRAIADFFGNTLGE
VGKALGTVVMTAAAAVISTVSGIASFLSNPFAALGIGIAVVVSIILGLLAFKYVMNLKSN
PVQVLFPGAVPPAGTPPRPSRRYYKDEEEVEEDSDEDDRILATRVLKGLELLHKDEQKAR
RQKARFSAFAKNMRNLFRRKPRTKEDDYPLLEYPSWAEESEDE
>ABX59519.1 envelope glycoprotein B [Gallid alphaherpesvirus 1]
MQSYIAVNIDMASLKMLICVCVAILIPSTLSQDSHGIAGIIDPRDTASMDVGKISFSEAI
GSGAPKEPQIRNRIFACSSPTGASVARLAQPRHCHRHADSTNMTEGIAVVFKQNIAPYVF
NVTLYYKHITTVTTWALFSRPQITNEYVTRVPIDYHEIVRIDRSGECSSKATYHKNFMFF
EAYDNDEAEKKLPLVPSLLRSTVSKAFHTTNFTKRHQTLGYRTSTSVDCVVEYLQARSVY
PYDYFGMATGDTVEISPFYTKNTTGPRRHSVYRDYRFLEIANYQVRDLETGQIRPPKKRN
FLTDEQFTIGWDAMEEKESVCTLSKWIEVPEAVRVSYKNSYHFSLKDMTMTFSSGKQPFN
ISRLHLAECVPTIASEAIDGIFARKYSSTHVRSGDIEYYLGSGGFLIAFQKLMSHGLAEM
YLEEAQRQNHLPRGRERRQAAGRRTASLQSGPQGDRITTHSSATFAMLQFAYDKIQAHVN
ELIGNLLEAWCELQNRQLIVWHEMKKLNPNSLMTSLFGQPVSARLLGDIVAVSKCIEIPI
ENIRMQDSMRMPGDPTMCYTRPVLIFRYSSSPESQFSANSTENHNLDILGQLGEHNEILQ
GRNLIEPCMINHRRYFLLGENYLLYEDYTFVRQVNASEIEEVSIFINLNATILEDLDFVP
VEVYTREELRDTGTLNYDDVVRYQNIYNKRFRDIDTVIRGDRGDAIFRAIADFFGNTLGE
VGKALGTVVMTAAAAVISTVSGIASFLSNPFAALGIGIAVVVSIILGLLAFKYVMNLKSN
PVQVLFPGAVPPAGTPPRPSRRYYKDEEEVEEDSDEDDRILATRVLKGLELLHKDEQKAR
RQKARFSAFAKNMRNLFRRKPRTKEDDYPLLEYPSWAEESEDE
>ABX59518.1 envelope glycoprotein B [Gallid alphaherpesvirus 1]
MQSYIAVNIDMASLKMLICVCVAILIPSTLSQDSHGIAGIIDPRDTASMDVGKISFSEAI
GSGAPKEPQIRNRIFACSSPTGASVARLAQPRHCHRHADSTNMTEGIAVVFKQNIAPYVF
NVTLYYKHITTVTTWALFSRPQITNEYVTRVPIDYHEIVRIDRSGECSSKATYHKNFMFF
EAYDNDEAEKKLPLVPSLLRSTVSKAFHTTNFTKRHQTLGYRTSTSVDCVVEYLQARSVY
PYDYFGMATGDTVEISPFYTKNTTGPRRHSVYRDYRFLEIANYQVRDLETGQIRPPKKRN
FLTDEQFTIGWDAMEEKESVCTLSKWIEVPEAVRVSYKNSYHFSLKDMTMTFSSGKQPFN
ISRLHLAECVPTIASEAIDGIFARKYSSTHVRSGDIEYYLGSGGFLIAFQKLMSHGLAEM
YLEEAQRQNHLPRGRERRQAAGRRTASLQSGPQGDRITTHSSATFAMLQFAYDKIQAHVN
ELIGNLLEAWCELQNRQLIVWHEMKKLNPNSLMTSLFGQPVSARLLGDIVAVSKCIEIPI
ENIRMQDSMRMPGDPTMCYTRPVLIFRYSSSPESQFSANSTENHNLDILGQLGEHNEILQ
GRNLIEPCMINHRRYFLLGENYLLYEDYTFVRQVNASEIEEVSIFINLNATILEDLDFVP
VEVYTREELRDTGTLNYDDVVRYQNIYNKRFRDIDTVIRGDRGDAIFRAIADFFGNTLGE
VGKALGTVVMTAAAAVISTVSGIASFLSNPFAALGIGIAVVVSIILGLLAFKYVMNLKSN
PVQVLFPGAVPPAGTPPRPSRRYYKDEEEVEEDSDEDDRILATRVLKGLELLHKDEQKAR
RQKARFSAFAKNMRNLFRRKPRTKEDDYPLLEYPSWAEESEDE
>ABX59517.1 envelope glycoprotein B [Gallid alphaherpesvirus 1]
MQSYIAVNIDMASLKMLICVCVAILIPSTLSQDSHGIAGIIDPRDTASMDVGKISFSEAI
GSGAPKEPQIRNRIFACSSPTGASVARLAQPRHCHRHADSTNMTEGIAVVFKQNIAPYVF
NVTLYYKHITTVTTWALFSRPQITNEYVTRVPIDYHEIVRIDRSGECSSKATYHKNFMFF
EAYDNDEAEKKLPLVPSLLRSTVSKAFHTTNFTKRHQTLGYRTSTSVDCVVEYLQARSVY
PYDYFGMATGDTVEISPFYTKNTTGPRRHSVYRDYRFLEIANYQVRDLETGQIRPPKKRN
FLTDEQFTIGWDAMEEKESVCTLSKWIEVPEAVRVSYKNSYHFSLKDMTMTFSSGKQPFN
ISRLHLAECVPTIASEAIDGIFARKYSSTHVRSGDIEYYLGSGGFLIAFQKLMSHGLAEM
YLEEAQRQNHLPRGRERRQAAGRRTASLQSGPQGDRITTHSSATFAMLQFAYDKIQAHVN
ELIGNLLEAWCELQNRQLIVWHEMKKLNPNSLMTSLFGQPVSARLLGDIVAVSKCIEIPI
ENIRMQDSMRMPGDPTMCYTRPVLIFRYSSSPESQFSANSTENHNLDILGQLGEHNEILQ
GRNLIEPCMINHRRYFLLGENYLLYEDYTFVRQVNASEIEEVSIFINLNATILEDLDFVP
VEVYTREELRDTGTLNYDDVVRYQNIYNKRFRDIDTVIRGDRGDAIFRAIADFFGNTLGE
VGKALGTVVMTAAAAVISTVSGIASFLSNPFAALGIGIAVVVSIILGLLAFKYVMNLKSN
PVQVLFPGAVPPAGTPPRPSRRYYKDEEEVEEDSDEDDRILATRVLKGLELLHKDEQKAR
RQKARFSAFAKNMRNLFRRKPRTKEDDYPLLEYPSWAEESEDE
>ABX59516.1 envelope glycoprotein B [Gallid alphaherpesvirus 1]
MQSYIAVNIDMASLKMLICVCVAILIPSTLSQDSHGIAGIIDPRDTASMDVGKISFSEAI
GSGAPKEPQIRNRIFACSSPTGASVARLAQPRHCHRHADSTNMTEGIAVVFKQNIAPYVF
NVTLYYKHITTVTTWALFSRPQITNEYVTRVPIDYHEIVRIDRSGECSSKATYHKNFMFF
EAYDNDEAEKKLPLVPSLLRSTVSKAFHTTNFTKRHQTLGYRTSTSVDCVVEYLQARSVY
PYDYFGMATGDTVEISPFYTKNTTGPRRHSVYRDYRFLEIANYQVRDLETGQIRPPKKRN
FLTDEQFTIGWDAMEEKESVCTLSKWIEVPEAVRVSYKNSYHFSLKDTTMTFSSGKQPFN
ISRLHLAECVPTIASEAIDGIFARKYSSTHVRSGDIEYYLGSGGFLIAFQKLMSHGLAEM
YLEEAQRQNHLPRGRERRQAAGRRTASLQSGPQGDRITTHSSATFAMLQFAYDKIQAHVN
ELIGNLLEAWCELQNRQLIVWHEMKKLNPNSLMTSLFGQPVSARLLGDIVAVSKCIEIPI
ENIRMQDSMRMPGDPTMCYTRPVLIFRYSSSPESQFSANSTENHNLDILGQLGEHNEILQ
GRNLIEPCMINHRRYFLLGENYLLYEDYTFVRQVNASEIEEVSIFINLNATILEDLDFVP
VEVYTREELRDTGTLNYDDVVRYQNIYNKRFRDIDTVIRGDRGDAIFRAIADFFGNTLGE
VGKALGTVVMTAAAAVISTVSGIASFLSNPFAALGIGIAVVVSIILGLLAFKYVMNLKSN
PVQVLFPGAVPPAGTPPRPSRRYYKDEEEVEEDSDEDDRILATRVLKGLELLHKDEQKAR
RQKARFSAFAKNMRNLFRRKPRTKEDDYPLLEYPSWAEESEDE
>ABX59515.1 envelope glycoprotein B [Gallid alphaherpesvirus 1]
MQSYIAVNIDMASLKMLICVCVAILIPSTLSQDSHGIAGIIDPRDTASMDVGKISFSEAI
GSGAPKEPQIRNRIFACSSPTGASVARLAQPRHCHRHADSTNMTEGIAVVFKQNIAPYVF
NVTLYYKHITTVTTWALFSRPQITNEYVTRVPIDYHEIVRIDRSGECSSKATYHKNFMFF
EAYDNDEAEKKLPLVPSLLRSTVSKAFHTTNFTKRHQTLGYRTSTSVDCVVEYLQARSVY
PYDYFGMATGDTVEISPFYTKNTTGPRRHSVYRDYRFLEIANYQVRDLETGQIRPPKKRN
FLTDEQFTIGWDAMEEKESVCTLSKWIEVPEAVRVSYKNSYHFSLKDTTMTFSSGKQPFN
ISRLHLAECVPTIASEAIDGIFARKYSSTHVRSGDIEYYLGSGGFLIAFQKLMSHGLAEM
YLEEAQRQNHLPRGRERRQAAGRRTASLQSGPQGDRITTHSSATFAMLQFAYDKIQAHVN
ELIGNLLEAWCELQNRQLIVWHEMKKLNPNSLMTSLFGQPVSARLLGDIVAVSKCIEIPI
ENIRMQDSMRMPGDPTMCYTRPVLIFRYSSSPESQFSANSTENHNLDILGQLGEHNEILQ
GRNLIEPCMINHRRYFLLGENYLLYEDYTFVRQVNASEIEEVSIFINLNATILEDLDFVP
VEVYTREELRDTGTLNYDDVVRYQNIYNKRFRDIDTVIRGDRGDAIFRAIADFFGNTLGE
VGKALGTVVMTAAAAVISTVSGIASFLSNPFAALGIGIAVVVSIILGLLAFKYVMNLKSN
PVQVLFPGAVPPAGTPPRPSRRYYKDEEEVEEDSDEDDRILATRVLKGLELLHKDEQKAR
RQKARFSAFAKNMRNLFRRKPRTKEDDYPLLEYPSWAEESEDE
>ABX59514.1 envelope glycoprotein B [Gallid alphaherpesvirus 1]
MQSYIAVNIDMASLKMLICVCVAILIPSTLSQDSHGIAGIIDPRDTASMDVGKISFSEAI
GSGAPKEPQIRNRIFACSSPTGASVARLAQPRHCHRHADSTNMTEGIAVVFKQNIAPYVF
NVTLYYKHITTVTTWALFSRPQITNEYVTRVPIDYHEIVRIDRSGECSSKATYHKNFMFF
EAYDNDEAEKKLPLVPSLLRSTVSKAFHTTNFTKRHQTLGYRTSTSVDCVVEYLQARSVY
PYDYFGMATGDTVEISPFYTKNTTGPRRHSVYRDYRFLEIANYQVRDLETGQIRPPKKRN
FLTDEQFTIGWDAMEEKESVCTLSKWIEVPEAVRVSYKNSYHFSLKDTTMTFSSGKQPFN
ISRLHLAECVPTIASEAIDGIFARKYSSTHVRSGDIEYYLGSGGFLIAFQKLMSHGLAEM
YLEEAQRQNHLPRGRERRQAAGRRTASLQSGPQGDRITTHSSATFAMLQFAYDKIQAHVN
ELIGNLLEAWCELQNRQLIVWHEMKKLNPNSLMTSLFGQPVSARLLGDIVAVSKCIEIPI
ENIRMQDSMRMPGDPTMCYTRPVLIFRYSSSPESQFSANSTENHNLDILGQLGEHNEILQ
GRNLIEPCMINHRRYFLLGENYLLYEDYTFVRQVNASEIEEVSIFINLNATILEDLDFVP
VEVYTREELRDTGTLNYDDVVRYQNIYNKRFRDIDTVIRGDRGDAIFRAIADFFGNTLGE
VGKALGTVVMTAAAAVISTVSGIASFLSNPFAALGIGIAVVVSIILGLLAFKYVMNLKSN
PVQVLFPGAVPPAGTPPRPSRRYYKDEEEVEEDSDEDDRILATRVLKGLELLHKDEQKAR
RQKARFSAFAKNMRNLFRRKPRTKEDDYPLLEYPSWAEESEDE
>ABX59513.1 envelope glycoprotein B [Gallid alphaherpesvirus 1]
MQSYIAVNIDMASLKMLICVCVAILIPSTLSQDSHGIAGIIDPRDTASMDVGKISFSEAI
GSGAPKEPQIRNRIFACSSPTGASVARLAQPRHCHRHADSTNMTEGIAVVFKQNIAPYVF
NVTLYYKHITTVTTWALFSRPQITNEYVTRVPIDYHEIVRIDRSGECSSKATYHKNFMFF
EAYDNDEAEKKLPLVPSLLRSTVSKAFHTTNFTKRHQTLGYRTSTSVDCVVEYLQARSVY
PYDYFGMATGDTVEISPFYTKNTTGPRRHSVYRDYRFLEIANYQVRDLETGQIRPPKKRN
FLTDEQFTIGWDAMEEKESVCTLSKWIEVPEAVRVSYKNSYHFSLKDTTMTFSSGKQPFN
ISRLHLAECVPTIASEAIDGIFARKYSSTHVRSGDIEYYLGSGGFLIAFQKLMSHGLAEM
YLEEAQRQNHLPRGRERRQAAGRRTASLQSGPQGDRITTHSSATFAMLQFAYDKIQAHVN
ELIGNLLEAWCELQNRQLIVWHEMKKLNPNSLMTSLFGQPVSARLLGDIVAVSKCIEIPI
ENIRMQDSMRMPGDPTMCYTRPVLIFRYSSSPESQFSANSTENHNLDILGQLGEHNEILQ
GRNLIEPCMINHRRYFLLGENYLLYEDYTFVRQVNASEIEEVSIFINLNATILEDLDFVP
VEVYTREELRDTGTLNYDDVVRYQNIYNKRFRDIDTVIRGDRGDAIFRAIADFFGNTLGE
VGKALGTVVMTAAAAVISTVSGIASFLSNPFAALGIGIAVVVSIILGLLAFKYVMNLKSN
PVQVLFPGAVPPAGTPPRPSRRYYKDEEEVEEDSDEDDRILATRVLKGLELLHKDEQKAR
RQKARFSAFAKNMRNLFRRKPRTKEDDYPLLEYPSWAEESEDE
>ABX59512.1 envelope glycoprotein B [Gallid alphaherpesvirus 1]
MQSYIAVNIDMASLKMLICVCVAILIPSTLSQDSHGIAGIIDPRDTASMDVGKISFSEAI
GSGAPKEPQIRNRIFACSSPTGASVARLAQPRHCHRHADSTNMTEGIAVVFKQNIAPYVF
NVTLYYKHITTVTTWALFSRPQITNEYVTRVPIDYHEIVRIDRSGECSSKATYHKNFMFF
EAYDNDEAEKKLPLVPSLLRSTVSKAFHTTNFTKRHQTLGYRTSTSVDCVVKYLQARSVY
PYDYFGMATGDTVEISPFYTKNTTGPRRHSVYRDYRFLEIANYQVRDLETGQIRPPKKRN
FLTDEQFTIGWDAMEEKESVCTLSKWIEVPEAVRVSYKNSYHFSLKDMTMTFSSGKQPFN
ISRLHLAECVPTIASEAIDGIFARKYSSTHVRSGDIEYYLGSGGFLIAFQKLMSHGLAEM
YLEEAQRQNHLPRGRERRQAAGRRTASLQSGPQGDRITTHSSATFAMLQFAYDKIQAHVN
ELIGNLLEAWCELQNRQLIVWHEMKKLNPNSLMTSLFGQPVSARLLGDIVAVSKCIEIPI
ENIRMQDSMRMPGDPTMCYTRPVLIFRYSSSPESQFSANSTENHNLDILGQLGEHNEILQ
GRNLIEPCMINHRRYFLLGENYLLYEDYTFVRQVNASEIEEVSTFINLNATILEDLDFVP
VEVYTREELRDTGTLNYDDVVRYQNIYNKRFRDIDTVIRGDRGDAIFRAIADFFGNTLGE
VGKALGTVVMTAAAAVISTVSGIASFLSNPFAALGIGIAVVVSIILGLLAFKYVMNLKSN
PVQVLFPGAVPPAGTPPRPSRRYYKDEEEVEEDSDEDDRILATRVLKGLELLHKDEQKAR
RQKARFSAFAKNMRNLFRRKPRTKEDDYPLLEYPSWAEESEDE
>QHW06654.1 envelope glycoprotein B [Gallid alphaherpesvirus 1]
MQSYIAVNIDMASLKMLICVCVAILIPSTLSQDSHGIAGIIDPRDTASMDVGKISFSEAI
GSGAPKEPQIRNRIFACSSPTGASVARLAQPRHCHRHADSTNMTEGIAVVFKQNIVPYVF
NVTLYYKHITTVTTWALFSRPQITNEYVTRVPIDYHEIVRIDRSGECSSKATYHKNFMFF
EAYDNDEAEKKLPLVPSLLRSTVSKAFHTTNFTKRHQTLGYRTSTSVDCVVEYLQARSVY
PYDYFGMATGDTVEISPFYTKNTTGPRRHSVYRDYRFLEIANYQVRDLETGQIRPPKKRN
FLTDEQFTIGWDAMEEKESVCTLSKWIEVPEAVRVSYKNSYHFSLKDMTMTFSSGKQPFN
ISRLHLAECVPTIASEAIDGIFARKYSSTHVRSGDIEYYLGSGGFLIAFQKLMSHGLAEM
YLEEAQRQNHLPRGRERRQAAGRRTASLQSGPQGDRITTHSSATFAMLQFAYDKIQAHVN
ELIGNLLEAWCELQNRQLIVWHEMKKLNPNSLMTSLFGQPVSARLLGDIVAVSKCIEIPI
ENIRMQDSMRMPGDPTMCYTRPVLIFRYSSSPESQFSANSTENHNLDILGQLGEHNEILQ
GRNLIEPCMINHRRYFLLGENYLLYEDYTFVRQVNASEIEEVSIFINLNATILEDLDFVP
VEVYTREELRDTGTLNYDDVVRYQNIYNKRFRDIDTVIRGDRGDAIFRAIADFFGNTLGE
VGKALGTVVMTAAAAVISTVSGIASFLSNPFAALGIGIAVVVSIILGLLAFKYVMNLKSN
PVQVLFPGAVPPAGTPPRPSRRYYKDEEEVEEDSDEDDRILATRVLKGLELLHKDEQKAR
RQKARFSAFAKNMRNLFRRKPRTKEDDYPLLEYPSWAEESEDE
>QHW06575.1 envelope glycoprotein B [Gallid alphaherpesvirus 1]
MQSYIAVNIDMASLKMLICVCVAILIPSTLSQDSHGIAGIIDPHDTASMDVGKISFSEAI
GSGAPKEPQIRNRIFACSSPTGASVARLAQPRHCHRHADSTNMTEGIAVVFKQNIAPYVF
NVTLYYKHITTVTTWALFSRPQITNEYVTRVPIDYHEIVRIDRSGECSSKATYHKNFMFF
EAYDNDEAEKKLPLVPSLLRSTVSKAFHTTNFTKRHQTLGYRTSTSVDCVVEYLQARSVY
PYDYFGMATGDTVEISPFYTKNTTGPRRHSVYRDYRFLEIANYQVRDLETGQIRPPKKRN
FLTDEQFTIGWDAMEEKESVCTLSKWIEVPEAVRVSYKNSYHFSLKDMTMTFSSGKQPFN
ISRLHLAECVPTIASEAIDGIFARKYSSTHVRSGDIEYYLGSGGFLIAFQKLMSHGLAEM
YLEEAQRQNHLPRGRERRQAAGRRTASLQSGPQGDRITTHSSATFAMLQFAYDKIQAHVN
ELIGNLLEAWCELQNRQLIVWHEMKKLNPNSLMTSLFGQPVSARLLGDIVAVSKCIEIPI
ENIRMQDSMRVPGDPTMCYTRPVLIFRYSSSPESQFSANSTENHNLDILGQLGEHNEILQ
GRNLIEPCMINHRRYFLLGENYLLYEDYTFVRQVNASEIEEVSTFINLNATILEDLDFVP
VEVYTREELRDTGTLNYDDVVRYQNIYNKRFRDIDTVIRGDRGDAIFRAIADFFGNTLGE
VGKALGTVVMTAAAAVISTVSGIASFLSNPFAALGIGIAVVVSIILGLLAFKYVMNLKSN
PVQVLFPGAVPPAGTPPRPSRRYYKDEEEVEEDSDEDDRILATRVLKGLELLHKDEQKAR
RQKARFSAFAKNMRNLFRRKPRTKEDDYPLLEYPSWAEESEDE
>QHW06496.1 envelope glycoprotein B [Gallid alphaherpesvirus 1]
MQSYIAVNIDMASLKMLICVCVAILIPSTLSQDSHGIAGIIDPRDTASMDVGKISFSEAI
GSGAPKEPQIRNRIFACSSPTGASVARLAQPRHCHRHADSTNMTEGIAVVFKQNIVPYVF
NVTLYYKHITTVTTWALFSRPQITNEYVTRVPIDYHEIVRIDRSGECSSKATYHKNFMFF
EAYDNDEAEKKLPLVPSLLRSTVSKAFHTTNFTKRHQTLGYRTSTSVDCVVEYLQARSVY
PYDYFGMATGDTVEISPFYTKNTTGPRRHSVYRDYRFLEIANYQVRDLETGQIRPPKKRN
FLTDEQFTIGWDAMEEKESVCTLSKWIEVPEAVRVSYKNSYHFSLKDMTMTFSSGKQPFN
ISRLHLAECVPTIASEAIDGIFARKYSSTHVRSGDIEYYLGSGGFLIAFQKLMSHGLAEM
YLEEAQRQNHLPRGRERRQAAGRRTASLQSGPQGDRITTHSSATFAMLQFAYDKIQAHVN
ELIGNLLEAWCELQNRQLIVWHEMKKLNPNSLMTSLFGQPVSARLLGDIVAVSKCIEIPI
ENIRMQDSMRMPGDPTMCYTRPVLIFRYSSSPESQFSANSTENHNLDILGQLGEHNEILQ
GRNLIEPCMINHRRYFLLGENYLLYEDYTFVRQVNASEIEEVSIFINLNATILEDLDFVP
VEVYTREELRDTGTLNYDDVVRYQNIYNKRFRDIDTVIRGDRGDAIFRAIADFFGNTLGE
VGKALGTVVMTAAAAVISTVSGIASFLSNPFAALGIGIAVVVSIILGLLAFKYVMNLKSN
PVQVLFPGAVPPAGTPPRPSRRYYKDEEEVEEDSDEDDRILATRVLKGLELLHKDEQKAR
RQKARFSAFAKNMRNLFRRKPRTKEDDYPLLEYPSWAEESEDE
>QHW06418.1 envelope glycoprotein B [Gallid alphaherpesvirus 1]
MQSYIAVNIDMASLKMLICVCVAILIPSTLSQDSHGIAGIIDPRDTASMDVGKISFSEAI
GSGAPKEPQIRNRIFACSSPTGASVARLAQPRHCHRHADSTNMTEGIAVVFKQNIVPYVF
NVTLYYKHITTVTTWALFSRPQITNEYVTRVPIDYHEIVRIDRSGECSSKATYHKNFMFF
EAYDNDEAEKKLPLVPSLLRSTVSKAFHTTNFTKRHQTLGYRTSTSVDCVVEYLQARSVY
PYDYFGMATGDTVEISPFYTKNTTGPRRHSVYRDYRFLEIANYQVRDLETGQIRPPKKRN
FLTDEQFTIGWDAMEEKESVCTLSKWIEVPEAVRVSYKNSYHFSLKDMTMTFSSGKQPFN
ISRLHLAECVPTIASEAIDGIFARKYSSTHVRSGDIEYYLGSGGFLIAFQKLMSHGLAEM
YLEEAQRQNHLPRGRERRQAAGRRTASLQSGPQGDRITTHSSATFAMLQFAYDKIQAHVN
ELIGNLLEAWCELQNRQLIVWHEMKKLNPNSLMTSLFGQPVSARLLGDIVAVSKCIEIPI
ENIRMQDSMRMPGDPTMCYTRPVLIFRYSSSPESQFSANSTENHNLDILGQLGEHNEILQ
GRNLIEPCMINHRRYFLLGENYLLYEDYTFVRQVNASEIEEVSIFINLNATILEDLDFVP
VEVYTREELRDTGTLNYDDVVRYQNIYNKRFRDIDTVIRGDRGDAIFRAIADFFGNTLGE
VGKALGTVVMTAAAAVISTVSGIASFLSNPFAALGIGIAVVVSIILGLLAFKYVMNLKSN
PVQVLFPGAVPPAGTPPRPSRRYYKDEEEVEEDSDEDDRILATRVLKGLELLHKDEQKAR
RQKARFSAFAKNMRNLFRRKPRTKEDDYPLLEYPSWAEESEDE
>QHW06339.1 envelope glycoprotein B [Gallid alphaherpesvirus 1]
MQSYIAVNIDMASLKMLICVCVAILIPSTLSQDSHGIAGIIDPHDTASMDVGKISFSEAI
GSGAPKEPQIRNRIFACSSPTGASVARLAQPRHCHRHADSTNMTEGIAVVFKQNIAPYVF
NVTLYYKHITTVTTWALFSRPQITNEYVTRVPIDYHEIVRIDRSGECSSKATYHKNFMFF
EAYDNDEAEKKLPLVPSLLRSTVSKAFHTTNFTKRHQTLGYRTSTSVDCVVEYLQARSVY
PYDYFGMATGDTVEISPFYTKNTTGPRRHSVYRDYRFLEIANYQVRDLETGQIRPPKKRN
FLTDEQFTIGWDAMEEKESVCTLSKWIEVPEAVRVSYKNSYHFSLKDMTMTFSSGKQPFN
ISRLHLAECVPTIASEAIDGIFARKYSSTHVRSGDIEYYLGSGGFLIAFQKLMSHGLAEM
YLEEAQRQNHLPRGRERRQAAGRRTASLQSGPQGDRITTHSSATFAMLQFAYDKIQAHVN
ELIGNLLEAWCELQNRQLIVWHEMKKLNPNSLMTSLFGQPVSARLLGDIVAVSKCIEIPI
ENIRMQDSMRVPGDPTMCYTRPVLIFRYSSSPESQFSANSTENHNLDILGQLGEHNEILQ
GRNLIEPCMINHRRYFLLGENYLLYEDYTFVRQVNASEIEEVSTFINLNATILEDLDFVP
VEVYTREELRDTGTLNYDDVVRYQNIYNKRFRDIDTVIRGDRGDAIFRAIADFFGNTLGE
VGKALGTVVMTAAAAVISTVSGIASFLSNPFAALGIGIAVVVSIILGLLAFKYVMNLKSN
PVQVLFPGAVPPAGTPPRPSRRYYKDEEEVEEDSDEDDRILATRVLKGLELLHKDEQKAR
RQKARFSAFAKNMRNLFRRKPRTKEDDYPLLEYPSWAEESEDE
>QHW06260.1 envelope glycoprotein B [Gallid alphaherpesvirus 1]
MQSYIAVNIDMASLKMLICVCVAILIPSTLSQDSHGIAGIIDPRDTASMDVGKISFSEAI
GSGAPKEPQIRNRIFACSSPTGASVARLAQPRHCHRHADSTNMTEGIAVVFKQNIVPYVF
NVTLYYKHITTVTTWALFSRPQITNEYVTRVPIDYHEIVRIDRSGECSSKATYHKNFMFF
EAYDNDEAEKKLPLVPSLLRSTVSKAFHTTNFTKRHQTLGYRTSTSVDCVVEYLQARSVY
PYDYFGMATGDTVEISPFYTKNTTGPRRHSVYRDYRFLEIANYQVRDLETGQIRPPKKRN
FLTDEQFTIGWDAMEEKESVCTLSKWIEVPEAVRVSYKNSYHFSLKDMTMTFSSGKQPFN
ISRLHLAECVPTIASEAIDGIFARKYSSTHVRSGDIEYYLGSGGFLIAFQKLMSHGLAEM
YLEEAQRQNHLPRGRERRQAAGRRTASLQSGPQGDRITTHSSATFAMLQFAYDKIQAHVN
ELIGNLLEAWCELQNRQLIVWHEMKKLNPNSLMTSLFGQPVSARLLGDIVAVSKCIEIPI
ENIRMQDSMRMPGDPTMCYTRPVLIFRYSSSPESQFSANSTENHNLDILGQLGEHNEILQ
GRNLIEPCMINHRRYFLLGENYLLYEDYTFVRQVNASEIEEVSIFINLNATILEDLDFVP
VEVYTREELRDTGTLNYDDVVRYQNIYNKRFRDIDTVIRGDRGDAIFRAIADFFGNTLGE
VGKALGTVVMTAAAAVISTVSGIASFLSNPFAALGIGIAVVVSIILGLLAFKYVMNLKSN
PVQVLFPGAVPPAGTPPRPSRRYYKDEEEVEEDSDEDDRILATRVLKGLELLHKDEQKAR
RQKARFSAFAKNMRNLFRRKPRTKEDDYPLLEYPSWAEESEDE
>QHW06182.1 envelope glycoprotein B [Gallid alphaherpesvirus 1]
MQSYIAVNIDMASLKMLICVCVAILIPSTLSQDSHGIAGIIDPRDTASMDVGKISFSEAI
GSGAPKEPQIRNRIFACSSPTGASVARLAQPRHCHRHADSTNMTEGIAVVFKQNIVPYVF
NVTLYYKHITTVTTWALFSRPQITNEYVTRVPIDYHEIVRIDRSGECSSKATYHKNFMFF
EAYDNDEAEKKLPLVPSLLRSTVSKAFHTTNFTKRHQTLGYRTSTSVDCVVEYLQARSVY
PYDYFGMATGDTVEISPFYTKNTTGPRRHSVYRDYRFLEIANYQVRDLETGQIRPPKKRN
FLTDEQFTIGWDAMEEKESVCTLSKWIEVPEAVRVSYKNSYHFSLKDMTMTFSSGKQPFN
ISRLHLAECVPTIASEAIDGIFARKYSSTHVRSGDIEYYLGSGGFLIAFQKLMSHGLAEM
YLEEAQRQNHLPRGRERRQAAGRRTASLQSGPQGDRITTHSSATFAMLQFAYDKIQAHVN
ELIGNLLEAWCELQNRQLIVWHEMKKLNPNSLMTSLFGQPVSARLLGDIVAVSKCIEIPI
ENIRMQDSMRMPGDPTMCYTRPVLIFRYSSSPESQFSANSTENHNLDILGQLGEHNEILQ
GRNLIEPCMINHRRYFLLGENYLLYEDYTFVRQVNASEIEEVSIFINLNATILEDLDFVP
VEVYTREELRDTGTLNYDDVVRYQNIYNKRFRDIDTVIRGDRGDAIFRAIADFFGNTLGE
VGKALGTVVMTAAAAVISTVSGIASFLSNPFAALGIGIAVVVSIILGLLAFKYVMNLKSN
PVQVLFPGAVPPAGTPPRPSRRYYKDEEEVEEDSDEDDRILATRVLKGLELLHKDEQKAR
RQKARFSAFAKNMRNLFRRKPRTKEDDYPLLEYPSWAEESEDE
>QHW06103.1 envelope glycoprotein B [Gallid alphaherpesvirus 1]
MQSYIAVNIDMASLKMLICVCVAILIPSTLSQDSHGIAGIIDPRDTASMDVGKISFSEAI
GSGAPKEPQIRNRIFACSSPTGASVARLAQPRHCHRHADSTNMTEGIAVVFKQNIVPYVF
NVTLYYKHITTVTTWALFSRPQITNEYVTRVPIDYHEIVRIDRSGECSSKATYHKNFMFF
EAYDNDEAEKKLPLVPSLLRSTVSKAFHTTNFTKRHQTLGYRTSTSVDCVVEYLQARSVY
PYDYFGMATGDTVEISPFYTKNTTGPRRHSVYRDYRFLEIANYQVRDLETGQIRPPKKRN
FLTDEQFTIGWDAMEEKESVCTLSKWIEVPEAVRVSYKNSYHFSLKDMTMTFSSGKQPFN
ISRLHLAECVPTIASEAIDGIFARKYSSTHVRSGDIEYYLGSGGFLIAFQKLMSHGLAEM
YLEEAQRQNHLPRGRERRQAAGRRTASLQSGPQGDRITTHSSATFAMLQFAYDKIQAHVN
ELIGNLLEAWCELQNRQLIVWHEMKKLNPNSLMTSLFGQPVSARLLGDIVAVSKCIEIPI
ENIRMQDSMRMPGDPTMCYTRPVLIFRYSSSPESQFSANSTENHNLDILGQLGEHNEILQ
GRNLIEPCMINHRRYFLLGENYLLYEDYTFVRQVNASEIEEVSIFINLNATILEDLDFVP
VEVYTREELRDTGTLNYDDVVRYQNIYNKRFRDIDTVIRGDRGDAIFRAIADFFGNTLGE
VGKALGTVVMTAAAAVISTVSGIASFLSNPFAALGIGIAVVVSIILGLLAFKYVMNLKSN
PVQVLFPGAVPPAGTPPRPSRRYYKDEEEVEEDSDEDDRILATRVLKGLELLHKDEQKAR
RQKARFSAFAKNMRNLFRRKPRTKEDDYPLLEYPSWAEESEDE
>QGA87041.1 envelope glycoprotein B [Gallid alphaherpesvirus 1]
MQSYIAVNIDMASLKMLICVCVAILIPSTLSQDSHGIAGIIDPHDTASMDVGKISFSEAI
GSGAPKEPQIRNRIFACSSPTGASVARLAQPRHCHRHADSTNMTEGIAVVFKQNIAPYVF
NVTLYYKHITTVTTWALFSRPQITNEYVTRVPIDYHEIVRIDRSGECSSKATYHKNFMFF
EAYDNDEAEKKLPLVPSLLRSTVSKAFHTTNFTKRHQTLGYRTSTSVDCVVEYLQARSVY
PYDYFGMATGDTVEISPFYTKNTTGPRRHSVYRDYRFLEIANYQVRDLETGQIRPPKKRN
FLTDEQFTIGWDAMEEKESVCTLSKWIEVPEAVRVSYKNSYHFSLKDMTMTFSSGKQPFN
ISRLHLAECVPTIASEAIDGIFARKYSSTHVRSGDIEYYLGSGGFLIAFQKLMSHGLAEM
YLEEAQRQNHLPRGRERRQAAGRRTASLQSGPQGDRITTHSSATFAMLQFAYDKIQAHVN
ELIGNLLEAWCELQNRQLIVWHEMKKLNPNSLMTSLFGQPVSARLLGDIVAVSKCIEIPI
ENIRMQDSMRVPGDPTMCYTRPVLIFRYSSSPESQFSANSTENHNLDILGQLGEHNEILQ
GRNLIEPCMINHRRYFLLGENYLLYEDYTFVRQVNASEIEEVSTFINLNATILEDLDFVP
VEVYTREELRDTGTLNYDDVVRYQNIYNKRFRDIDTVIRGDRGDAIFRAIADFFGNTLGE
VGKALGTVVMTAAAAVISTVSGIASFLSNPFAALGIGIAVVVSIILGLLAFKYVMNLKSN
PVQVLFPGAVPPAGTPPRPSRRYYKDEEEVEEDSDEDDRILATRVLKGLELLHKDEQKAR
RQKARFSAFAKNMRNLFRRKPRTKEDDYPLLEYPSWAEESEDE
>QAA96215.1 envelope glycoprotein B [Gallid alphaherpesvirus 1]
MQSYIAVNIDMASLKMLICVCVAILIPSTLSQDSHGIAGIIDPRDTASMDVGKISFSEAI
GSGAPKEPQIRNRIFACSSPTGASVARLAQPRHCHRHADSTNMTEGIAVVFKQNIVPYVF
NVTLYYKHITTVTTWALFSRPQITNEYVTRVPIDYHEIVRIDRSGECSSKATYHKNFMFF
EAYDNDEAEKKLPLVPSLLRSTVSKAFHTTNFTKRHQTLGYRTSTSVDCVVEYLQARSVY
PYDYFGMATGDTVEISPFYTKNTTGPRRHSVYRDYRFLEIANYQVRDLETGQIRPPKKRN
FLTDEQFTIGWDAMEEKESVCTLSKWIEVPEAVRVSYKNSYHFSLKDMTMTFSSGKQPFN
ISRLHLAECVPTIASEAIDGIFARKYSSTHVRSGDIEYYLGSGGFLIAFQKLMSHGLAEM
YLEEAQRQNHLPRGRERRQAAGRRTASLQSGPQGDRITTHSSATFAMLQFAYDKIQAHVN
ELIGNLLEAWCELQNRQLIVWHEMKKLNPNSLMTSLFGQPVSARLLGDIVAVSKCIEIPI
ENIRMQDSMRMPGDPTMCYTRPVLIFRYSSSPESQFSANSTENHNLDILGQLGEHNEILQ
GRNLIEPCMINHRRYFLLGENYLLYEDYTFVRQVNASEIEEVSIFINLNATILEDLDFVP
VEVYTREELRDTGTLNYDDVVRYQNIYNKRFRDIDTVIRGDRGDAIFRAIADFFGNTLGE
VGKALGTVVMTAAAAVISTVSGIASFLSNPFAALGIGIAVVVSIILGLLAFKYVMNLKSN
PVQVLFPGAVPPAGTPPRPSRRYYKDEEEVEEDSDEDDRILATRVLKGLELLHKDEQKAR
RQKARFSAFAKNMRNLFRRKPRTKEDDYPLLEYPSWAEESEDE
>QAA96137.1 envelope glycoprotein B [Gallid alphaherpesvirus 1]
MQSYIAVNIDMASLKMLICVCVAILIPSTLSQDSHGIAGIIDPRDTASMDVGKISFSEAI
GSGAPKEPQIRNRIFACSSPTGASVARLAQPRHCHRHADSTNMTEGIAVVFKQNIVPYVF
NVTLYYKHITTVTTWALFSRPQITNEYVTRVPIDYHEIVRIDRSGECSSKATYHKNFMFF
EAYDNDEAEKKLPLVPSLLRSTVSKAFHTTNFTKRHQTLGYRTSTSVDCVVEYLQARSVY
PYDYFGMATGDTVEISPFYTKNTTGPRRHSVYRDYRFLEIANYQVRDLETGQIRPPKKRN
FLTDEQFTIGWDAMEEKESVCTLSKWIEVPEAVRVSYKNSYHFSLKDMTMTFSSGKQPFN
ISRLHLAECVPTIASEAIDGIFARKYSSTHVRSGDIEYYLGSGGFLIAFQKLMSHGLAEM
YLEEAQRQNHLPRGRERRQAAGRRTASLQSGPQGDRITTHSSATFAMLQFAYDKIQAHVN
ELIGNLLEAWCEIQNRQLIVWHEMKKLNPNSLMTSLFGQPVSARLLGDIVAVSKCIEIPI
ENIRMQDSMRVPGDPTMCYTRPVLIFRYSSSPESQFSANSTENHNLDILGQLGEHNEILQ
GRNLIEPCMINHRRYFLLGENYLLYEDYTFVRQVNASEIEEVSTFINLNATILEDLDFVP
VEVYTREELRDTGTLNYDDVVRYQNIYNKRFRDIDTVIRGDRGDAIFRAIADFFGNTLGE
VGKALGTVVMTAAAAVISTVSGIASFLSNPFAALGIGIAVVVSIILGLLAFKYVMNLKSN
PVQVLFPGAVPPAGTPPRPSRRYYKDEEEVEEDSDEDDRILATRVLKGLELLHKDEQKAR
RQKARFSAFAKNMRNLFRRKPRTKEDDYPLLEYPSWAEESEDE
>QAA96059.1 envelope glycoprotein B [Gallid alphaherpesvirus 1]
MQSYIAVNIDMASLKMLICVCVAILIPSTLSQDSHGIAGIIDPRDTASMDVGKISFSEAI
GSGAPKEPQIRNRIFACSSPTGASVARLAQPRHCHRHADSTNMTEGIAVVFKQNIVPYVF
NVTLYYKHITTVTTWALFSRPQITNEYVTRVPIDYHEIVRIDRSGECSSKATYHKNFMFF
EAYDNDEAEKKLPLVPSLLRSTVSKAFHTTNFTKRHQTLGYRTSTSVDCVVEYLQARSVY
PYDYFGMATGDTVEISPFYTKNTTGPRRHSVYRDYRFLEIANYQVRDLETGQIRPPKKRN
FLTDEQFTIGWDAMEEKESVCTLSKWIEVPEAVRVSYKNSYHFSLKDMTMTFSSGKQPFN
ISRLHLAECVPTIASEAIDGIFARKYSSTHVRSGDIEYYLGSGGFLIAFQKLMSHGLAEM
YLEEAQRQNHLPRGRERRQAAGRRTASLQSGPQGDRITTHSSATFAMLQFAYDKIQAHVN
ELIGNLLEAWCELQNRQLIVWHEMKKLNPNSLMTSLFGQPVSARLLGDIVAVSKCIEIPI
ENIRMQDSMRMPGDPTMCYTRPVLIFRYSSSPESQFSANSTENHNLDILGQLGEHNEILQ
GRNLIEPCMINHRRYFLLGENYLLYEDYTFVRQVNASEIEEVSIFINLNATILEDLDFVP
VEVYTREELRDTGTLNYDDVVRYQNIYNKRFRDIDTVIRGDRGDAIFRAIADFFGNTLGE
VGKALGTVVMTAAAAVISTVSGIASFLSNPFAALGIGIAVVVSIILGLLAFKYVMNLKSN
PVQVLFPGAVPPAGTPPRPSRRYYKDEEEVEEDSDEDDRILATRVLKGLELLHKDEQKAR
RQKARFSAFAKNMRNLFRRKPRTKEDDYPLLEYPSWAEESEDE
